# Supplementary material for: Development of an in vitro biofilm model for the study of the impact of fluoroquinolones on sewer biofilm microbiota
Source: Front Microbiol. 2024 Mar 27;15:1377047. doi: 10.3389/fmicb.2024.1377047 (PMC11004435; doi:10.3389/fmicb.2024.1377047)
Supplement: Supplementary file 1 [file Data_Sheet_1.xlsx]

## Sheet: Feuil1
Datasheet1: Sample description
Sample_type	ENA_title	Campaign	Experiment	Culture_day	Coupon_material	Inoculum	Antibiotic_exposure	Analysis_type	ENA_Accession
Wastewater	54_APEJ0	A	/	/	/	/	/	16S rRNA sequencing	ERS17732635
	Wastewater 2							Metagenomics	ERS17505471
Wastewater	56_BPEJ0	B	/	/	/	/	/	16S rRNA sequencing	ERS17732636
	Wastewater 3							Metagenomics	ERS17505472
Wastewater	121_EPEJ0	E	/	/	/	/	/	16S rRNA sequencing	ERS17732681
	Wastewater 4							Metagenomics	ERS17505473
Wastewater	122_FPEJ0	F	/	/	/	/	/	16S rRNA sequencing	ERS17732682
	Wastewater 5							Metagenomics	ERS17505474
Sewer biofilm	55_APBJ0/55b_APBJ0	A	/	/	/	/	/	16S rRNA sequencing	ERS17732633/ERS17732634
	Sewer biofilm 1							Metagenomics	ERS17505470
In vitro biofilm	34_BJ14B4P	/	2nd	D14	PC	Wastewater + Biofilm	/	16S rRNA sequencing	ERS17732668
In vitro biofilm	90_BJ14B1C	/	2nd	D14	C	Wastewater	/	16S rRNA sequencing	ERS17732661
	In vitro biofilm 10							Metagenomics	ERS17505478
In vitro biofilm	91_BJ14B2C	/	2nd	D14	C	Wastewater	/	16S rRNA sequencing	ERS17732662
In vitro biofilm	92_BJ14B3C	/	2nd	D14	C	Wastewater + Biofilm	/	16S rRNA sequencing	ERS17732663
	In vitro biofilm 11							Metagenomics	ERS17505479
In vitro biofilm	93_BJ14B4C	/	2nd	D14	C	Wastewater + Biofilm	/	16S rRNA sequencing	ERS17732664
In vitro biofilm	94_BJ14B1P	/	2nd	D14	PC	Wastewater	/	16S rRNA sequencing	ERS17732665
	In vitro biofilm 12							Metagenomics	ERS17505480
In vitro biofilm	95_BJ14B2P	/	2nd	D14	PC	Wastewater	/	16S rRNA sequencing	ERS17732666
In vitro biofilm	96_BJ14B3P	/	2nd	D14	PC	Wastewater + Biofilm	/	16S rRNA sequencing	ERS17732667
In vitro biofilm	80_BJ07B1C	/	2nd	D07	C	Wastewater	/	16S rRNA sequencing	ERS17732645
In vitro biofilm	81_BJ07B2C	/	2nd	D07	C	Wastewater	/	16S rRNA sequencing	ERS17732646
In vitro biofilm	82_BJ07B3C	/	2nd	D07	C	Wastewater + Biofilm	/	16S rRNA sequencing	ERS17732647
In vitro biofilm	83_BJ07B4C	/	2nd	D07	C	Wastewater + Biofilm	/	16S rRNA sequencing	ERS17732648
In vitro biofilm	84_BJ07B1P	/	2nd	D07	PC	Wastewater	/	16S rRNA sequencing	ERS17732649
In vitro biofilm	85_BJ07B2P	/	2nd	D07	PC	Wastewater	/	16S rRNA sequencing	ERS17732650
In vitro biofilm	86_BJ07B3P	/	2nd	D07	PC	Wastewater + Biofilm	/	16S rRNA sequencing	ERS17732651
In vitro biofilm	87_BJ07B4P	/	2nd	D07	PC	Wastewater + Biofilm	/	16S rRNA sequencing	ERS17732652
In vitro biofilm	61_AJ14B1C	/	1st	D14	C	Wastewater	/	16S rRNA sequencing	ERS17732653
	In vitro biofilm 6							Metagenomics	ERS17505475
In vitro biofilm	62_AJ14B1P	/	1st	D14	PC	Wastewater	/	16S rRNA sequencing	ERS17732657
	In vitro biofilm 8							Metagenomics	ERS17505477
In vitro biofilm	63_AJ14B3P	/	1st	D14	PC	Wastewater + Biofilm	/	16S rRNA sequencing	ERS17732659
In vitro biofilm	75_AJ14B2C	/	1st	D14	C	Wastewater	/	16S rRNA sequencing	ERS17732654
In vitro biofilm	76_AJ14B3C	/	1st	D14	C	Wastewater + Biofilm	/	16S rRNA sequencing	ERS17732655
	In vitro biofilm 7							Metagenomics	ERS17505476
In vitro biofilm	77_AJ14B4C	/	1st	D14	C	Wastewater + Biofilm	/	16S rRNA sequencing	ERS17732656
In vitro biofilm	78_AJ14B2P	/	1st	D14	PC	Wastewater	/	16S rRNA sequencing	ERS17732658
In vitro biofilm	79_AJ14B4P	/	1st	D14	PC	Wastewater + Biofilm	/	16S rRNA sequencing	ERS17732660
In vitro biofilm	60_AJ07B1C	/	1st	D07	C	Wastewater	/	16S rRNA sequencing	ERS17732637
In vitro biofilm	68_AJ07B2C	/	1st	D07	C	Wastewater	/	16S rRNA sequencing	ERS17732638
In vitro biofilm	69_AJ07B3C	/	1st	D07	C	Wastewater + Biofilm	/	16S rRNA sequencing	ERS17732639
In vitro biofilm	70_AJ07B4C	/	1st	D07	C	Wastewater + Biofilm	/	16S rRNA sequencing	ERS17732640
In vitro biofilm	71_AJ07B1P	/	1st	D07	PC	Wastewater	/	16S rRNA sequencing	ERS17732641
In vitro biofilm	72_AJ07B2P	/	1st	D07	PC	Wastewater	/	16S rRNA sequencing	ERS17732642
In vitro biofilm	73_AJ07B3P	/	1st	D07	PC	Wastewater + Biofilm	/	16S rRNA sequencing	ERS17732643
In vitro biofilm	74_AJ07B4P	/	1st	D07	PC	Wastewater + Biofilm	/	16S rRNA sequencing	ERS17732644
In vitro biofilm	102_EJ14B1C1_2	/	3rd	D14	C	/	Control	16S rRNA sequencing	ERS17732669
In vitro biofilm		/	3rd	D14	C	/	Control	16S rRNA sequencing	ERS17732670
	In vitro biofilm 14							Metagenomics	ERS17505481
In vitro biofilm	109_FbisJ14B1C1_1	/	4th	D14	C	/	Control	16S rRNA sequencing	ERS17732671
	In vitro biofilm 18							Metagenomics	ERS17505483
In vitro biofilm	113_FbisJ14B1C1_2	/	4th	D14	C	/	Control	16S rRNA sequencing	ERS17732672
In vitro biofilm	110_FbisJ14B2C1_1	/	4th	D14	C	/	CIP (2.5 µg/L)	16S rRNA sequencing	ERS17732673
In vitro biofilm	111_FbisJ14B3C1_1	/	4th	D14	C	/	NOR (2.5 µg/L)	16S rRNA sequencing	ERS17732674
In vitro biofilm	114_FbisJ14B2C1_2	/	4th	D14	C	/	CIP (2.5 µg/L)	16S rRNA sequencing	ERS17732675
In vitro biofilm	115_FbisJ14B3C1_2	/	4th	D14	C	/	NOR (2.5 µg/L)	16S rRNA sequencing	ERS17732676
In vitro biofilm	100_EJ14B3C1_1	/	3rd	D14	C	/	NOR (5,000 µg/L)	16S rRNA sequencing	ERS17732677
In vitro biofilm	103_EJ14B2C1_2	/	3rd	D14	C	/	CIP (5,000 µg/L)	16S rRNA sequencing	ERS17732678
In vitro biofilm	104_EJ14B3C1_2	/	3rd	D14	C	/	NOR (5,000 µg/L)	16S rRNA sequencing	ERS17732679
In vitro biofilm	99_EJ14B2C1_1	/	3rd	D14	C	/	CIP (5,000 µg/L)	16S rRNA sequencing	ERS17732680
	In vitro biofilm 15							Metagenomics	ERS17505482
