# Supplementary material for: Development of an in vitro biofilm model for the study of the impact of fluoroquinolones on sewer biofilm microbiota
Source: Front Microbiol. 2024 Mar 27;15:1377047. doi: 10.3389/fmicb.2024.1377047 (PMC11004435; doi:10.3389/fmicb.2024.1377047)
Supplement: Supplementary file 2 [file Data_Sheet_3.xlsx]

## Sheet: list_ARG_before_rarefaction
Datasheet 3: Table of the 349 ARGs and their read counts from the metagenomic analysis before rarefaction
ARO.Term	ARO.Accession	AMR.Gene.Family	Drug.Class	Drug.Family	Resistance.Mechanism	Completely.Mapped.Reads_55_APBJ0	Completely.Mapped.Reads_54_APEJ0	Completely.Mapped.Reads_56_BPEJ0	Completely.Mapped.Reads_121_EPEJ0	Completely.Mapped.Reads_122_FPEJ0	Completely.Mapped.Reads_61_AJ14B1C	Completely.Mapped.Reads_76_AJ14B3C	Completely.Mapped.Reads_62_AJ14B1P	Completely.Mapped.Reads_90_BJ14B1C	Completely.Mapped.Reads_92_BJ14B3C	Completely.Mapped.Reads_94_BJ14B1P	Completely.Mapped.Reads_98_EJ14B1C1_1	Completely.Mapped.Reads_109_FbisJ14B1C1_1
23S rRNA (adenine(2058)-N(6))-methyltransferase Erm(A)	3005099	Erm 23S ribosomal RNA methyltransferase	macrolide antibiotic; lincosamide antibiotic; streptogramin antibiotic	MLS	antibiotic target alteration	25	106	85	201	142	167	75	4	8	27	14	130	12
AAC(2')-Ib	3002524	AAC(2')	aminoglycoside antibiotic	aminoglycoside	antibiotic inactivation	28	12	2	11	25	8	26	4	30	4	10	6	20
AAC(3)-Ia	3002528	AAC(3)	aminoglycoside antibiotic	aminoglycoside	antibiotic inactivation	12	250	249	237	192	20	74	17	17	107	13	30	68
AAC(3)-IIb	3002534	AAC(3)	aminoglycoside antibiotic	aminoglycoside	antibiotic inactivation	36	6	16	13	18	106	157	142	116	59	10	57	29
AAC(3)-IId	3004623	AAC(3)	aminoglycoside antibiotic	aminoglycoside	antibiotic inactivation	2	54	38	66	137	14	101	6	31	59	48	40	45
AAC(3)-IIe	3004621	AAC(3)	aminoglycoside antibiotic	aminoglycoside	antibiotic inactivation	8	30	17	30	57	4	15	3	12	1	10	7	12
AAC(3)-IIg	3005085	AAC(3)	aminoglycoside antibiotic	aminoglycoside	antibiotic inactivation	25	11	0	7	15	53	122	46	84	29	51	53	64
AAC(3)-IIIb	3002537	AAC(3)	aminoglycoside antibiotic	aminoglycoside	antibiotic inactivation	51	8	8	17	23	24	20	18	12	12	12	14	10
AAC(3)-IIIc	3002538	AAC(3)	aminoglycoside antibiotic	aminoglycoside	antibiotic inactivation	131	28	14	42	42	38	24	42	22	18	8	46	16
AAC(3)-IV	3002539	AAC(3)	aminoglycoside antibiotic	aminoglycoside	antibiotic inactivation	14	26	3	9	9	10	17	2	25	18	18	14	22
AAC(6')-31	3002585	AAC(6')	aminoglycoside antibiotic	aminoglycoside	antibiotic inactivation	16	27	53	17	32	10	7	4	7	2	0	14	2
AAC(6')-Ia	3002545	AAC(6')	aminoglycoside antibiotic	aminoglycoside	antibiotic inactivation	6	0	1	10	4	2	30	6	20	22	20	4	0
AAC(6')-Iai	3002575	AAC(6')	aminoglycoside antibiotic	aminoglycoside	antibiotic inactivation	2	0	4	0	10	18	26	4	12	18	10	4	6
AAC(6')-Ian	3003200	AAC(6')	aminoglycoside antibiotic	aminoglycoside	antibiotic inactivation	24	4	2	3	3	1251	294	3155	33	164	107	120	108
AAC(6')-Ib7	3002578	AAC(6')	aminoglycoside antibiotic	aminoglycoside	antibiotic inactivation	686	2736	2284	4100	5019	1371	2016	1600	1955	2411	1426	1736	2045
AAC(6')-Ic	3002549	AAC(6')	aminoglycoside antibiotic	aminoglycoside	antibiotic inactivation	28	29	10	32	45	4	62	60	69	187	151	29	401
AAC(6')-Ie-APH(2'')-Ia	3002597	APH(2''); AAC(6')	aminoglycoside antibiotic	aminoglycoside	antibiotic inactivation	10	77	77	63	80	12	44	10	38	14	36	32	29
AAC(6')-If	3002553	AAC(6')	aminoglycoside antibiotic	aminoglycoside	antibiotic inactivation	9	4	2	0	9	5	56	10	36	29	21	14	96
AAC(6')-IIa	3002594	AAC(6')	aminoglycoside antibiotic	aminoglycoside	antibiotic inactivation	31	41	30	69	95	8	21	6	7	7	10	23	20
AAC(6')-IIc	3002596	AAC(6')	aminoglycoside antibiotic	aminoglycoside	antibiotic inactivation	34	21	17	32	52	0	7	0	7	2	2	15	14
AAC(6')-Iih	3002590	AAC(6')	aminoglycoside antibiotic	aminoglycoside	antibiotic inactivation	2	1	0	8	4	0	2	0	0	0	0	119	0
AAC(6')-Il	3004635	AAC(6')	aminoglycoside antibiotic	aminoglycoside	antibiotic inactivation	6	13	1	19	15	0	4	10	4	2	1	1	4
AAC(6')-Im	3004629	AAC(6')	aminoglycoside antibiotic	aminoglycoside	antibiotic inactivation	6	12	4	8	15	6	6	18	20	12	24	16	10
AAC(6')-Ir	3002561	AAC(6')	aminoglycoside antibiotic	aminoglycoside	antibiotic inactivation	2	11	0	0	3	5	2	1	2	0	2	0	6
AAC(6')-Isa	3002563	AAC(6')	aminoglycoside antibiotic	aminoglycoside	antibiotic inactivation	45	18	14	16	30	14	12	16	8	6	10	22	6
AAC(6')-Iz	3002570	AAC(6')	aminoglycoside antibiotic	aminoglycoside	antibiotic inactivation	40	23	12	22	34	10	38	24	16	38	14	42	27
aad(6)	3002628	ANT(6)	aminoglycoside antibiotic	aminoglycoside	antibiotic inactivation	15	137	115	94	116	23	220	1	38	38	42	556	2
aadA10	3004692	ANT(3'')	aminoglycoside antibiotic	aminoglycoside	antibiotic inactivation	178	415	333	561	679	37	332	22	346	150	73	79	132
aadA11	3002611	ANT(3'')	aminoglycoside antibiotic	aminoglycoside	antibiotic inactivation	897	1695	1628	2192	3112	1318	837	3070	943	555	718	973	1283
aadA13	3002613	ANT(3'')	aminoglycoside antibiotic	aminoglycoside	antibiotic inactivation	193	713	569	977	1108	273	550	910	427	307	432	518	859
aadA14	3002614	ANT(3'')	aminoglycoside antibiotic	aminoglycoside	antibiotic inactivation	8	8	1	3	4	3	2	8	11	27	13	5	22
aadA16	3002616	ANT(3'')	aminoglycoside antibiotic	aminoglycoside	antibiotic inactivation	69	273	203	303	375	214	170	366	75	160	42	71	65
aadA27	3004682	ANT(3'')	aminoglycoside antibiotic	aminoglycoside	antibiotic inactivation	8	625	476	968	1005	6	64	1	35	54	39	8	12
aadA4	3002604	ANT(3'')	aminoglycoside antibiotic	aminoglycoside	antibiotic inactivation	14	82	84	193	301	1130	51	27	57	49	28	66	74
aadA5	3002605	ANT(3'')	aminoglycoside antibiotic	aminoglycoside	antibiotic inactivation	138	1054	892	1296	1497	132	45	139	28	111	21	43	59
aadA7	3002607	ANT(3'')	aminoglycoside antibiotic	aminoglycoside	antibiotic inactivation	81	207	121	273	347	23	144	51	79	35	95	78	93
aadS	3004683	ANT(6)	aminoglycoside antibiotic	aminoglycoside	antibiotic inactivation	314	3463	2682	3101	2987	412	487	124	204	233	21	1196	53
ACC-3	3001817	ACC beta-lactamase	monobactam; cephalosporin; penam	beta-lactamase	antibiotic inactivation	10	28	11	31	26	0	116	4	189	35	557	27	121
ACI-1	3004359	ACI beta-lactamase	cephalosporin; penam; penem	beta-lactamase	antibiotic inactivation	2	163	101	100	124	8	28	6	2	4	10	22	10
ACT-4	3001829	ACT beta-lactamase	carbapenem; cephalosporin; cephamycin; penam	beta-lactamase	antibiotic inactivation	4	20	4	25	28	0	105	2	105	26	134	51	527
ACT-58	3006253	ACT beta-lactamase	carbapenem; cephalosporin; cephamycin; penam	beta-lactamase	antibiotic inactivation	8	4	1	0	3	0	11	4	12	2	14	4	34
ACT-9	3001826	ACT beta-lactamase	carbapenem; cephalosporin; cephamycin; penam	beta-lactamase	antibiotic inactivation	0	7	1	17	11	5	23	16	15	9	81	26	15
ADC-8	3003854	ADC beta-lactamase without carbapenemase activity	cephalosporin	beta-lactamase	antibiotic inactivation	4	0	11	6	10	42	14	78	187	4	626	341	58
AER-1	3002481	AER beta-lactamase	penam	beta-lactamase	antibiotic inactivation	115	519	514	937	980	112	344	42	112	189	83	154	44
Agrobacterium fabrum chloramphenicol acetyltransferase	3004451	chloramphenicol acetyltransferase (CAT)	phenicol antibiotic	phenicol	antibiotic inactivation	113	102	87	133	152	656	646	452	992	811	258	304	239
AIM-1	3000853	AIM beta-lactamase	cephalosporin; cephamycin; penam	beta-lactamase	antibiotic inactivation	168	131	98	152	188	6	24	48	8	4	16	28	36
Alkalihalobacillus clausii chloramphenicol acetyltransferase	3004452	chloramphenicol acetyltransferase (CAT)	phenicol antibiotic	phenicol	antibiotic inactivation	0	12	9	2	20	4	2	0	20	6	2	14	3
ANT(2'')-Ia	3000230	ANT(2'')	aminoglycoside antibiotic	aminoglycoside	antibiotic inactivation	9	274	185	391	506	3	73	20	43	40	40	18	16
ANT(3'')-IIc	3004091	ANT(3'')	aminoglycoside antibiotic	aminoglycoside	antibiotic inactivation	7	186	212	237	252	28	17	25	2	2	12	11	0
ANT(4')-Ib	3003905	ANT(4')	aminoglycoside antibiotic	aminoglycoside	antibiotic inactivation	0	167	116	200	209	0	9	0	2	0	0	2	0
ANT(6)-Ia	3002626	ANT(6)	aminoglycoside antibiotic	aminoglycoside	antibiotic inactivation	8	98	69	71	78	12	59	4	82	633	144	225	20
ANT(6)-Ib	3002629	ANT(6)	aminoglycoside antibiotic	aminoglycoside	antibiotic inactivation	4	193	142	125	150	26	129	6	15	32	7	132	14
ANT(9)-Ia	3002630	ANT(9)	aminoglycoside antibiotic	aminoglycoside	antibiotic inactivation	0	14	4	0	6	0	10	6	0	2	8	0	4
APH(2'')-If	3004191	APH(2'')	aminoglycoside antibiotic	aminoglycoside	antibiotic inactivation	6	19	12	16	7	6	22	6	6	18	14	52	12
APH(2'')-Ig	3002669	APH(2'')	aminoglycoside antibiotic	aminoglycoside	antibiotic inactivation	2	8	7	2	16	0	4	12	0	2	2	6	2
APH(2'')-IIa	3002635	APH(2'')	aminoglycoside antibiotic	aminoglycoside	antibiotic inactivation	2	18	6	13	9	2	18	4	16	18	14	0	0
APH(2'')-IIIa	3002636	APH(2'')	aminoglycoside antibiotic	aminoglycoside	antibiotic inactivation	2	14	0	6	4	2	12	4	18	4	16	16	8
APH(3'')-Ib	3002639	APH(3'')	aminoglycoside antibiotic	aminoglycoside	antibiotic inactivation	877	3739	3327	5006	5805	1611	2721	1022	2780	3103	1436	1448	1716
APH(3')-Ia	3002641	APH(3')	aminoglycoside antibiotic	aminoglycoside	antibiotic inactivation	21	414	409	447	531	51	915	153	209	198	263	157	200
APH(3')-Ib	3002642	APH(3')	aminoglycoside antibiotic	aminoglycoside	antibiotic inactivation	12	16	8	23	44	2	0	2	8	7	6	2	9
APH(3')-IIa	3002644	APH(3')	aminoglycoside antibiotic	aminoglycoside	antibiotic inactivation	74	10	14	19	37	5	19	12	2	2	0	14	6
APH(3')-IIb	3002645	APH(3')	aminoglycoside antibiotic	aminoglycoside	antibiotic inactivation	92	23	22	52	65	22	43	42	45	20	30	37	66
APH(3')-IIc	3002646	APH(3')	aminoglycoside antibiotic	aminoglycoside	antibiotic inactivation	38	25	18	24	31	32	57	41	34	29	30	22	52
APH(3')-IIIa	3002647	APH(3')	aminoglycoside antibiotic	aminoglycoside	antibiotic inactivation	25	727	520	674	660	39	177	2	53	29	97	571	4
APH(3')-IX	3004087	APH(3')	aminoglycoside antibiotic	aminoglycoside	antibiotic inactivation	14	0	2	2	4	13	12	9	48	4	80	8	0
APH(3')-VIa	3002652	APH(3')	aminoglycoside antibiotic	aminoglycoside	antibiotic inactivation	0	106	85	133	126	4	18	3	13	17	27	32	13
APH(3')-VIb	3002653	APH(3')	aminoglycoside antibiotic	aminoglycoside	antibiotic inactivation	2	16	5	30	24	7	28	5	27	25	27	30	12
APH(3')-VIIIb	3004086	APH(3')	aminoglycoside antibiotic	aminoglycoside	antibiotic inactivation	12	14	8	12	8	11	44	17	56	658	157	914	398
APH(4)-Ia	3002655	APH(4)	aminoglycoside antibiotic	aminoglycoside	antibiotic inactivation	6	15	6	14	14	3	12	2	3	0	0	4	7
APH(6)-Ic	3002659	APH(6)	aminoglycoside antibiotic	aminoglycoside	antibiotic inactivation	86	35	14	22	31	42	53	50	43	28	55	36	130
APH(6)-Id	3002660	APH(6)	aminoglycoside antibiotic	aminoglycoside	antibiotic inactivation	831	3887	3418	5370	5830	1676	3122	1085	3089	3396	1522	1692	1771
arnA	3002985	pmr phosphoethanolamine transferase	peptide antibiotic	peptide	antibiotic target alteration	684	954	736	782	1093	1688	5487	3609	4030	5042	5013	1563	9874
ArnT	3005053	pmr phosphoethanolamine transferase	peptide antibiotic	peptide	antibiotic target alteration	116	752	471	698	961	1479	4677	5556	3483	2603	5817	2047	8162
arr-1	3002846	rifampin ADP-ribosyltransferase (Arr)	rifamycin antibiotic	rifamycin	antibiotic inactivation	96	18	15	36	36	4	0	4	2	3	0	0	4
arr-8	3002853	rifampin ADP-ribosyltransferase (Arr)	rifamycin antibiotic	rifamycin	antibiotic inactivation	5	58	31	59	49	0	20	2	22	11	29	11	0
AST-1	3004740	AST Beta-lactamase	cephalosporin; penam	beta-lactamase	antibiotic inactivation	122	26	23	46	46	30	48	38	50	30	14	26	42
bacA	3002986	undecaprenyl pyrophosphate related proteins	peptide antibiotic	peptide	antibiotic target alteration	35	662	530	868	957	1085	4760	3388	2976	2742	5106	2437	8798
BES-1	3004751	BES Beta-lactamase	penam	beta-lactamase	antibiotic inactivation	40	130	102	186	277	12	70	12	32	28	32	25	98
BlaB-24	3005537	BlaB beta-lactamase	carbapenem; penam	beta-lactamase	antibiotic inactivation	0	0	0	2	0	4	0	16	1	13	9	2	0
BlaB-38	3005551	BlaB beta-lactamase	carbapenem; penam	beta-lactamase	antibiotic inactivation	0	0	4	2	0	0	6	10	1	4	23	18	0
BlaB-9	3005557	BlaB beta-lactamase	carbapenem; penam	beta-lactamase	antibiotic inactivation	0	0	0	0	0	0	9	1	0	87	7	2	0
blaF	3003562	blaF family beta-lactamase	penam	beta-lactamase	antibiotic inactivation	77	20	7	46	14	18	36	28	10	28	18	34	42
blaS1	3005111	blaS	cephalosporin; cephamycin; penam	beta-lactamase	antibiotic inactivation	130	14	8	9	28	40	28	28	8	8	8	30	22
BLMT	3005036	Bleomycin resistant protein	glycopeptide antibiotic	glycopeptide	antibiotic inactivation	16	7	0	3	14	14	21	27	43	6	100	17	5
BRP(MBL)	3001205	Bleomycin resistant protein	glycopeptide antibiotic	glycopeptide	antibiotic inactivation	24	16	9	9	29	4	14	18	16	9	2	6	12
Brucella suis mprF	3003772	defensin resistant mprF	peptide antibiotic	peptide	antibiotic target alteration	78	24	10	43	34	450	141	1080	107	82	70	110	126
Campylobacter coli chloramphenicol acetyltransferase	3004454	chloramphenicol acetyltransferase (CAT)	phenicol antibiotic	phenicol	antibiotic inactivation	14	221	199	303	249	7	139	5	2	44	5	179	0
CARB-12	3002250	CARB beta-lactamase	penam	beta-lactamase	antibiotic inactivation	8	2	2	16	6	0	28	2	6	22	5	5	0
CARB-3	3002242	CARB beta-lactamase	penam	beta-lactamase	antibiotic inactivation	5	2	9	14	14	3	20	2	12	12	0	5	0
carO	3003808	CarO porin	carbapenem	beta-lactamase	reduced permeability to antibiotic; resistance by absence	17	332	280	270	245	18	282	19	152	144	216	578	97
catA4	3004657	chloramphenicol acetyltransferase (CAT)	phenicol antibiotic	phenicol	antibiotic inactivation	6	2	0	0	4	20	43	39	27	21	47	22	30
catB11	3004660	chloramphenicol acetyltransferase (CAT)	phenicol antibiotic	phenicol	antibiotic inactivation	4	64	51	78	58	6	7	8	5	13	8	4	5
catB2	3002675	chloramphenicol acetyltransferase (CAT)	phenicol antibiotic	phenicol	antibiotic inactivation	19	49	30	50	59	18	48	37	41	57	43	10	65
catB3	3002676	chloramphenicol acetyltransferase (CAT)	phenicol antibiotic	phenicol	antibiotic inactivation	70	357	318	546	753	143	724	380	641	634	397	612	758
catB8	3002680	chloramphenicol acetyltransferase (CAT)	phenicol antibiotic	phenicol	antibiotic inactivation	9	74	59	128	184	23	95	21	97	90	96	130	49
catI	3002683	chloramphenicol acetyltransferase (CAT)	phenicol antibiotic	phenicol	antibiotic inactivation	12	28	26	64	52	6	71	23	50	65	37	99	36
catII	3002684	chloramphenicol acetyltransferase (CAT)	phenicol antibiotic	phenicol	antibiotic inactivation	2	19	10	12	21	0	164	4	106	239	247	29	98
catII from Escherichia coli K-12	3004656	chloramphenicol acetyltransferase (CAT)	phenicol antibiotic	phenicol	antibiotic inactivation	0	13	6	18	32	20	439	81	183	1024	387	307	453
catIII	3002685	chloramphenicol acetyltransferase (CAT)	phenicol antibiotic	phenicol	antibiotic inactivation	0	5	8	0	8	0	16	0	10	13	17	3	0
catP	3002686	chloramphenicol acetyltransferase (CAT)	phenicol antibiotic	phenicol	antibiotic inactivation	0	23	19	15	27	14	6	2	2	2	20	2	6
catQ	3002687	chloramphenicol acetyltransferase (CAT)	phenicol antibiotic	phenicol	antibiotic inactivation	10	39	35	62	74	54	169	0	38	448	32	98	0
catS	3002688	chloramphenicol acetyltransferase (CAT)	phenicol antibiotic	phenicol	antibiotic inactivation	0	97	74	58	78	4	8	0	0	2	6	7	0
CblA-1	3002999	CblA beta-lactamase	cephalosporin	beta-lactamase	antibiotic inactivation	6	1260	824	744	859	0	24	0	2	2	2	3	8
CBP-1	3004764	CBP beta-lactamase	penam	beta-lactamase	antibiotic inactivation	0	47	26	41	55	13	31	4	8	9	10	27	6
CepS	3003553	CepS beta-lactamase	cephalosporin	beta-lactamase	antibiotic inactivation	62	74	65	140	160	35	637	101	1220	2616	1657	220	3293
CFE-1	3001856	CMY beta-lactamase	cephamycin	beta-lactamase	antibiotic inactivation	2	15	3	14	6	10	28	15	22	22	33	34	27
cfrC	3004146	Cfr 23S ribosomal RNA methyltransferase	lincosamide antibiotic; streptogramin antibiotic; oxazolidinone antibiotic; phenicol antibiotic	LSOP	antibiotic target alteration	9	200	157	67	66	502	1195	638	492	870	234	3490	157
CfxA6	3003097	CfxA beta-lactamase	cephamycin	beta-lactamase	antibiotic inactivation	2	4928	3230	2597	2868	19	163	25	17	31	2	18	8
CGB-1	3000841	CGB beta-lactamase	carbapenem; cephalosporin; penam	beta-lactamase	antibiotic inactivation	4	4	2	2	3	14	22	18	28	23	21	24	48
CMY-104	3002116	CMY beta-lactamase	cephamycin	beta-lactamase	antibiotic inactivation	0	3	0	1	1	0	30	5	14	9	18	14	277
CMY-119	3002130	CMY beta-lactamase	cephamycin	beta-lactamase	antibiotic inactivation	4	4	0	0	0	0	85	0	2	4	17	2	22
CMY-157	3005198	CMY beta-lactamase	cephamycin	beta-lactamase	antibiotic inactivation	10	8	4	29	27	61	124	215	149	169	279	136	1678
CMY-40	3002051	CMY beta-lactamase	cephamycin	beta-lactamase	antibiotic inactivation	0	1	0	0	4	0	18	5	14	2	3	12	17
CMY-59	3002069	CMY beta-lactamase	cephamycin	beta-lactamase	antibiotic inactivation	4	18	14	22	23	49	277	88	213	240	373	266	704
cphA3	3003093	CphA beta-lactamase	carbapenem	beta-lactamase	antibiotic inactivation	10	90	102	114	163	54	830	167	351	565	198	209	92
cphA5	3003101	CphA beta-lactamase	carbapenem	beta-lactamase	antibiotic inactivation	40	88	68	66	82	545	1954	729	642	2060	1448	145	1176
CTX-M-37	3001899	CTX-M beta-lactamase	cephalosporin	beta-lactamase	antibiotic inactivation	0	5	4	0	0	1	23	0	77	74	109	6	25
D-Ala-D-Ala ligase	3003970	Van ligase	glycopeptide antibiotic	glycopeptide	antibiotic target alteration	4	48	32	51	45	5	9	5	6	10	10	48	0
DES-1	3004780	DES beta-lactamase	penam	beta-lactamase	antibiotic inactivation	34	33	13	16	39	5340	3431	1403	2555	3249	1059	1703	6758
dfr22	3005354	trimethoprim resistant dihydrofolate reductase dfr	diaminopyrimidine antibiotic	diaminopyrimidine	antibiotic target replacement	2	9	6	21	10	3	4	2	11	9	8	3	28
dfrA1	3002854	trimethoprim resistant dihydrofolate reductase dfr	diaminopyrimidine antibiotic	diaminopyrimidine	antibiotic target replacement	2	259	161	408	440	22	319	182	136	362	168	89	393
dfrA10	3003011	trimethoprim resistant dihydrofolate reductase dfr	diaminopyrimidine antibiotic	diaminopyrimidine	antibiotic target replacement	4	12	3	21	33	0	10	10	5	0	5	4	10
dfrA12	3002858	trimethoprim resistant dihydrofolate reductase dfr	diaminopyrimidine antibiotic	diaminopyrimidine	antibiotic target replacement	6	41	46	45	58	7	67	46	34	77	16	29	36
dfrA14	3002859	trimethoprim resistant dihydrofolate reductase dfr	diaminopyrimidine antibiotic	diaminopyrimidine	antibiotic target replacement	3	315	242	524	581	24	255	22	102	116	129	76	102
dfrA16	3003014	trimethoprim resistant dihydrofolate reductase dfr	diaminopyrimidine antibiotic	diaminopyrimidine	antibiotic target replacement	0	17	13	15	23	6	19	0	13	4	11	14	8
dfrA17	3002860	trimethoprim resistant dihydrofolate reductase dfr	diaminopyrimidine antibiotic	diaminopyrimidine	antibiotic target replacement	2	9	13	7	16	0	26	6	3	3	9	2	22
dfrA21	3003017	trimethoprim resistant dihydrofolate reductase dfr	diaminopyrimidine antibiotic	diaminopyrimidine	antibiotic target replacement	0	14	3	47	33	0	20	1	20	23	12	13	15
dfrA23	3003019	trimethoprim resistant dihydrofolate reductase dfr	diaminopyrimidine antibiotic	diaminopyrimidine	antibiotic target replacement	0	2	0	0	2	4	10	14	0	0	0	0	0
dfrA27	3004550	trimethoprim resistant dihydrofolate reductase dfr	diaminopyrimidine antibiotic	diaminopyrimidine	antibiotic target replacement	6	2	3	5	9	2	9	3	20	6	7	4	3
dfrA3	3003105	trimethoprim resistant dihydrofolate reductase dfr	diaminopyrimidine antibiotic	diaminopyrimidine	antibiotic target replacement	6	194	126	129	165	0	79	0	90	25	115	19	21
dfrA32	3004555	trimethoprim resistant dihydrofolate reductase dfr	diaminopyrimidine antibiotic	diaminopyrimidine	antibiotic target replacement	0	0	4	13	0	4	8	6	7	2	4	8	4
DfrA36	3005348	trimethoprim resistant dihydrofolate reductase dfr	diaminopyrimidine antibiotic	diaminopyrimidine	antibiotic target replacement	9	64	227	0	4	19	8	9	4	14	8	11	12
dfrA5	3002861	trimethoprim resistant dihydrofolate reductase dfr	diaminopyrimidine antibiotic	diaminopyrimidine	antibiotic target replacement	2	17	12	15	22	5	23	4	14	22	11	12	6
dfrA7	3002862	trimethoprim resistant dihydrofolate reductase dfr	diaminopyrimidine antibiotic	diaminopyrimidine	antibiotic target replacement	3	102	50	58	77	2	51	0	25	31	18	10	5
dfrA8	3002863	trimethoprim resistant dihydrofolate reductase dfr	diaminopyrimidine antibiotic	diaminopyrimidine	antibiotic target replacement	4	6	2	0	4	0	18	0	9	8	0	14	8
dfrB1	3002864	trimethoprim resistant dihydrofolate reductase dfr	diaminopyrimidine antibiotic	diaminopyrimidine	antibiotic target replacement	6	23	26	34	30	16	13	10	16	10	7	9	19
dfrB3	3003022	trimethoprim resistant dihydrofolate reductase dfr	diaminopyrimidine antibiotic	diaminopyrimidine	antibiotic target replacement	5	8	6	5	6	0	8	0	2	4	1	10	3
dfrB4	3004498	trimethoprim resistant dihydrofolate reductase dfr	diaminopyrimidine antibiotic	diaminopyrimidine	antibiotic target replacement	0	29	10	42	72	3	10	4	13	10	0	10	6
dfrB5	3004549	trimethoprim resistant dihydrofolate reductase dfr	diaminopyrimidine antibiotic	diaminopyrimidine	antibiotic target replacement	4	1	3	16	16	0	3	0	5	4	1	0	0
dfrE	3002875	trimethoprim resistant dihydrofolate reductase dfr	diaminopyrimidine antibiotic	diaminopyrimidine	antibiotic target replacement	0	1	2	9	9	0	0	0	0	1	10	4	0
dfrF	3002867	trimethoprim resistant dihydrofolate reductase dfr	diaminopyrimidine antibiotic	diaminopyrimidine	antibiotic target replacement	4	203	175	187	184	2	24	24	9	8	18	20	22
dfrG	3002868	trimethoprim resistant dihydrofolate reductase dfr	diaminopyrimidine antibiotic	diaminopyrimidine	antibiotic target replacement	0	4	3	2	0	2	14	0	2	2	4	7	4
DHA-12	3002143	DHA beta-lactamase	cephalosporin; cephamycin	beta-lactamase	antibiotic inactivation	6	4	0	4	1	0	29	5	16	96	49	6	94
DHA-16	3002147	DHA beta-lactamase	cephalosporin; cephamycin	beta-lactamase	antibiotic inactivation	2	4	2	0	5	13	225	12	140	435	434	20	111
DHA-18	3002149	DHA beta-lactamase	cephalosporin; cephamycin	beta-lactamase	antibiotic inactivation	2	3	1	2	2	2	51	2	9	58	33	10	18
DHA-21	3002152	DHA beta-lactamase	cephalosporin; cephamycin	beta-lactamase	antibiotic inactivation	0	4	0	1	0	2	64	0	35	86	104	19	105
DHA-28	3006469	DHA beta-lactamase	cephalosporin; cephamycin	beta-lactamase	antibiotic inactivation	2	4	2	0	0	2	14	9	11	65	26	12	22
DHA-4	3002137	DHA beta-lactamase	cephalosporin; cephamycin	beta-lactamase	antibiotic inactivation	6	0	0	0	0	4	94	4	87	117	80	15	160
eatAv	3003761	Miscellaneous ABC-F subfamily ATP-binding cassette ribosomal protection proteins	pleuromutilin antibiotic	pleuromutilin antibiotic	antibiotic target protection	2	24	15	34	20	21	26	24	28	18	20	19	6
EBR-2	3004463	EBR beta-lactamase	carbapenem; cephalosporin; penam	beta-lactamase	antibiotic inactivation	2	30	22	36	20	4	10	0	8	6	14	10	10
EBR-3	3005461	EBR beta-lactamase	carbapenem; cephalosporin; penam	beta-lactamase	antibiotic inactivation	2	23	15	11	16	7	11	0	19	29	42	23	6
Enterococcus faecalis chloramphenicol acetyltransferase	3004458	chloramphenicol acetyltransferase (CAT)	phenicol antibiotic	phenicol	antibiotic inactivation	2	1	2	2	4	14	24	16	40	40	18	157	8
eptA	3003576	pmr phosphoethanolamine transferase	peptide antibiotic	peptide	antibiotic target alteration	20	749	518	751	937	245	2432	876	1857	1511	3047	1478	4972
eptB	3005047	pmr phosphoethanolamine transferase	peptide antibiotic	peptide	antibiotic target alteration	86	966	714	958	1294	1495	5302	5605	4031	2964	6802	2891	10446
EreA	3000361	macrolide esterase	macrolide antibiotic	macrolide	antibiotic inactivation	65	144	95	244	291	320	1712	563	782	1234	811	868	1011
EreA2	3002826	macrolide esterase	macrolide antibiotic	macrolide	antibiotic inactivation	200	434	462	566	694	88	224	174	455	340	182	178	160
EreB	3000363	macrolide esterase	macrolide antibiotic	macrolide	antibiotic inactivation	16	137	175	253	322	2	14	4	6	4	14	11	2
EreD	3004608	macrolide esterase	macrolide antibiotic	macrolide	antibiotic inactivation	49	2117	1905	1724	1597	3147	66	727	33	40	31	122	10
Erm(36)	3000605	Erm 23S ribosomal RNA methyltransferase	macrolide antibiotic; lincosamide antibiotic; streptogramin antibiotic; streptogramin A antibiotic; streptogramin B antibiotic	MLS	antibiotic target alteration	35	11	6	19	37	6	10	20	22	12	6	10	30
Erm(42)	3003106	Erm 23S ribosomal RNA methyltransferase	macrolide antibiotic; lincosamide antibiotic; streptogramin antibiotic	MLS	antibiotic target alteration	2	6	5	20	8	18	10	4	26	60	14	6	8
erm(46)	3004596	Erm 23S ribosomal RNA methyltransferase	macrolide antibiotic; lincosamide antibiotic; streptogramin antibiotic	MLS	antibiotic target alteration	20	2	7	2	13	4	20	0	6	0	0	0	115
Erm(47)	3003908	Erm 23S ribosomal RNA methyltransferase	macrolide antibiotic; lincosamide antibiotic; streptogramin antibiotic	MLS	antibiotic target alteration	6	5	6	8	11	4	67	22	46	25	64	27	14
Erm(49)	3004626	Erm 23S ribosomal RNA methyltransferase	macrolide antibiotic; lincosamide antibiotic; streptogramin antibiotic	MLS	antibiotic target alteration	10	14	13	32	18	6	15	4	0	2	0	26	2
Erm(50)	3007032	Erm 23S ribosomal RNA methyltransferase	macrolide antibiotic; lincosamide antibiotic; streptogramin antibiotic	MLS	antibiotic target alteration	24	21	2	21	17	10	16	22	12	22	2	10	20
Erm(51)	3007033	Erm 23S ribosomal RNA methyltransferase	macrolide antibiotic; lincosamide antibiotic; streptogramin antibiotic	MLS	antibiotic target alteration	49	26	18	79	82	9	91	4	14	1380	12	5	4
Erm(52)	3007041	Erm 23S ribosomal RNA methyltransferase	macrolide antibiotic; lincosamide antibiotic; streptogramin antibiotic	MLS	antibiotic target alteration	13	43	21	44	40	12	24	4	20	16	8	15	8
ErmB	3000375	Erm 23S ribosomal RNA methyltransferase	macrolide antibiotic; lincosamide antibiotic; streptogramin antibiotic; streptogramin A antibiotic; streptogramin B antibiotic	MLS	antibiotic target alteration	57	6026	5689	6229	6401	875	2143	567	291	2993	1007	448	470
ErmF	3000498	Erm 23S ribosomal RNA methyltransferase	macrolide antibiotic; lincosamide antibiotic; streptogramin antibiotic; streptogramin A antibiotic; streptogramin B antibiotic	MLS	antibiotic target alteration	468	7915	5852	5783	6187	659	1569	1159	335	342	34	1921	226
ErmG	3000522	Erm 23S ribosomal RNA methyltransferase	macrolide antibiotic; lincosamide antibiotic; streptogramin antibiotic; streptogramin A antibiotic; streptogramin B antibiotic	MLS	antibiotic target alteration	7	715	533	532	548	221	261	60	79	67	128	956	12
ErmQ	3000593	Erm 23S ribosomal RNA methyltransferase	macrolide antibiotic; lincosamide antibiotic; streptogramin antibiotic; streptogramin A antibiotic; streptogramin B antibiotic	MLS	antibiotic target alteration	4	16	17	30	20	26	72	24	18	50	36	24	18
ErmT	3000595	Erm 23S ribosomal RNA methyltransferase	macrolide antibiotic; lincosamide antibiotic; streptogramin antibiotic; streptogramin A antibiotic; streptogramin B antibiotic	MLS	antibiotic target alteration	8	11	5	15	14	10	6	0	8	4	4	4	5
ErmX	3000596	Erm 23S ribosomal RNA methyltransferase	macrolide antibiotic; lincosamide antibiotic; streptogramin antibiotic; streptogramin A antibiotic; streptogramin B antibiotic	MLS	antibiotic target alteration	22	46	63	77	56	6	0	10	0	12	0	0	0
Escherichia coli ampC1 beta-lactamase	3004611	ampC-type beta-lactamase	cephalosporin; penam	beta-lactamase	antibiotic inactivation	2	261	175	314	354	22	320	90	98	94	314	78	42
Escherichia coli ampH beta-lactamase	3004612	ampC-type beta-lactamase	cephalosporin; penam	beta-lactamase	antibiotic inactivation	13	607	444	757	847	703	3498	2336	2738	2229	4762	2214	8546
ESP-1	3003717	ESP beta-lactamase	carbapenem	beta-lactamase	antibiotic inactivation	0	18	14	8	11	2	26	4	8	10	14	0	32
FAR-1	3004784	FAR beta-lactamase	penam	beta-lactamase	antibiotic inactivation	174	81	61	130	144	212	89	72	260	133	32	110	151
FONA-5	3004792	FONA beta-lactamase	penam	beta-lactamase	antibiotic inactivation	6	4	10	2	0	2	5	3	16	11	38	8	33
FosA	3000149	fosfomycin thiol transferase	fosfomycin antibiotic	fosfomycin	antibiotic inactivation	47	14	10	7	14	16	25	18	4	11	8	8	14
FosA2	3002804	fosfomycin thiol transferase	fosfomycin antibiotic	fosfomycin	antibiotic inactivation	16	49	33	73	121	35	188	124	325	164	462	152	3131
FosA3	3002872	fosfomycin thiol transferase	fosfomycin antibiotic	fosfomycin	antibiotic inactivation	10	6	4	8	19	10	59	26	25	33	59	28	47
FosA4	3003210	fosfomycin thiol transferase	fosfomycin antibiotic	fosfomycin	antibiotic inactivation	8	11	6	3	21	75	56	175	77	49	124	43	68
FosA7.5	3005162	fosfomycin thiol transferase	fosfomycin antibiotic	fosfomycin	antibiotic inactivation	0	1	1	11	3	4	20	4	8	12	11	3	42
FOX-15	3006473	FOX beta-lactamase	cephalosporin; cephamycin	beta-lactamase	antibiotic inactivation	12	78	83	81	57	42	316	83	132	280	184	100	177
FOX-9	3002163	FOX beta-lactamase	cephalosporin; cephamycin	beta-lactamase	antibiotic inactivation	16	57	41	64	41	34	500	27	170	373	137	78	129
GES-23	3002352	GES beta-lactamase	carbapenem; cephalosporin; penam	beta-lactamase	antibiotic inactivation	167	137	140	187	242	56	58	117	74	62	26	64	102
GIL-1	3006888	GIL beta-lactamase	carbapenem; cephalosporin	beta-lactamase	antibiotic inactivation	34	8	5	26	24	29	120	82	421	117	743	63	212
GOB-19	3005668	GOB beta-lactamase	carbapenem; cephalosporin; penam	beta-lactamase	antibiotic inactivation	2	0	0	0	0	0	2	14	0	2	2	0	2
GOB-23	3005672	GOB beta-lactamase	carbapenem; cephalosporin; penam	beta-lactamase	antibiotic inactivation	0	0	0	0	0	0	6	6	2	12	12	2	0
GPC-1	3005096	GPC beta-lactamase	carbapenem	beta-lactamase	antibiotic inactivation	92	51	14	29	53	30	30	68	30	24	12	18	56
HERA-6	3004821	HERA beta-lactamase	penam	beta-lactamase	antibiotic inactivation	4	4	0	3	8	12	17	15	27	12	34	8	12
ICR-Mo	3004569	intrinsic colistin resistant phosphoethanolamine transferase	peptide antibiotic	peptide	antibiotic target alteration	12	1224	1020	1896	2291	12	2	4	4	8	4	16	4
imiH	3003094	CphA beta-lactamase	carbapenem	beta-lactamase	antibiotic inactivation	12	48	41	73	77	19	764	51	401	556	519	80	1167
IMP-28	3002219	IMP beta-lactamase	carbapenem; cephalosporin; cephamycin; penam; penem	beta-lactamase	antibiotic inactivation	0	10	9	12	14	0	5	2	4	30	2	0	0
IND-5	3002261	IND beta-lactamase	carbapenem	beta-lactamase	antibiotic inactivation	2	0	0	0	4	4	6	2	8	8	19	2	18
IND-9	3002265	IND beta-lactamase	carbapenem	beta-lactamase	antibiotic inactivation	0	4	0	2	4	8	13	0	50	17	38	4	4
iri	3002884	rifampin monooxygenase	rifamycin antibiotic	rifamycin	antibiotic inactivation	106	17	11	28	48	22	16	30	25	20	11	15	53
JOHN-1	3000840	JOHN beta-lactamase	carbapenem; cephalosporin; penam	beta-lactamase	antibiotic inactivation	22	9	4	0	9	6	10	0	10	0	2	6	6
KHM-1	3000847	KHM beta-lactamase	carbapenem; cephalosporin; cephamycin; penam; penem	beta-lactamase	antibiotic inactivation	26	13	14	3	3	6	2	2	12	2	0	0	0
L1 beta-lactamase	3000582	L1 family beta-lactamase	cephalosporin	beta-lactamase	antibiotic inactivation	32	16	25	22	44	38	154	57	68	59	63	56	100
LCR-1	3002997	LCR beta-lactamase	cephalosporin; penam	beta-lactamase	antibiotic inactivation	27	148	119	270	289	62	19	10	3	14	4	20	8
Limosilactobacillus reuteri cat-TC	3002671	chloramphenicol acetyltransferase (CAT)	phenicol antibiotic	phenicol	antibiotic inactivation	2	13	13	7	6	6	4	4	4	8	8	0	2
linG	3002879	lincosamide nucleotidyltransferase (LNU)	lincosamide antibiotic	lincosamide	antibiotic inactivation	211	67	53	152	189	112	454	434	437	314	423	520	937
lnuA	3002835	lincosamide nucleotidyltransferase (LNU)	lincosamide antibiotic	lincosamide	antibiotic inactivation	0	5	5	2	2	47	14	14	25	16	15	6	0
lnuC	3002837	lincosamide nucleotidyltransferase (LNU)	lincosamide antibiotic	lincosamide	antibiotic inactivation	9	418	369	400	374	129	236	75	228	117	264	44	19
lnuD	3002838	lincosamide nucleotidyltransferase (LNU)	lincosamide antibiotic	lincosamide	antibiotic inactivation	6	113	93	148	127	124	99	2	29	758	13	205	16
lnuF	3002839	lincosamide nucleotidyltransferase (LNU)	lincosamide antibiotic	lincosamide	antibiotic inactivation	163	24	34	73	51	2	21	10	24	26	27	56	32
lnuG	3004085	lincosamide nucleotidyltransferase (LNU)	lincosamide antibiotic	lincosamide	antibiotic inactivation	4	58	41	28	14	8	57	24	11	2	4	29	2
LpsB	3005051	Intrinsic peptide antibiotic resistant Lps	peptide antibiotic	peptide	reduced permeability to antibiotic	5	188	86	74	80	14	474	13	119	274	208	607	174
LRA-1	3002482	class A LRA beta-lactamase	cephalosporin; penam	beta-lactamase	antibiotic inactivation	156	68	38	82	126	71	85	36	75	63	56	68	87
lsa(D)	3005121	lsa-type ABC-F protein	lincosamide antibiotic; streptogramin antibiotic; pleuromutilin antibiotic	PLS	antibiotic target protection	0	12	4	25	10	6	60	26	70	39	147	24	44
lsaA	3000300	lsa-type ABC-F protein	lincosamide antibiotic; streptogramin antibiotic; streptogramin A antibiotic; streptogramin B antibiotic; pleuromutilin antibiotic	PLS	antibiotic target protection	14	19	19	23	6	22	36	14	39	34	65	20	16
lsaC	3003112	lsa-type ABC-F protein	lincosamide antibiotic; streptogramin antibiotic; pleuromutilin antibiotic	PLS	antibiotic target protection	5	12	17	12	15	20	38	8	34	36	30	64	10
MAL-1	3006949	MAL beta-lactamase	carbapenem	beta-lactamase	antibiotic inactivation	2	1	2	0	4	0	15	8	4	0	1	10	10
MCR-7.1	3004517	MCR phosphoethanolamine transferase	peptide antibiotic	peptide	antibiotic target alteration	73	1829	1602	2253	2578	2087	6474	3244	3892	6847	3355	2274	4510
MCR-9.1	3004684	MCR phosphoethanolamine transferase	peptide antibiotic	peptide	antibiotic target alteration	16	48	40	81	112	31	312	81	293	199	538	130	4267
mel	3000616	msr-type ABC-F protein	macrolide antibiotic; streptogramin antibiotic	MS	antibiotic target protection	61	3233	2405	2978	3451	3654	1670	406	1739	1063	344	2458	15
MOC-1	3006952	MOC beta-lactamase	carbapenem	beta-lactamase	antibiotic inactivation	2	2	0	2	0	2	16	2	6	27	5	20	4
MOX-12	3006477	MOX beta-lactamase	cephalosporin; cephamycin; penam	beta-lactamase	antibiotic inactivation	13	178	145	369	548	2418	665	2342	674	774	558	504	326
MOX-13	3006478	MOX beta-lactamase	cephalosporin; cephamycin; penam	beta-lactamase	antibiotic inactivation	28	381	343	672	1056	220	749	664	760	1196	658	461	884
MOX-9	3002191	MOX beta-lactamase	cephalosporin; cephamycin; penam	beta-lactamase	antibiotic inactivation	75	2547	2259	2724	2800	715	4011	1289	2117	4285	1119	1326	1520
mphA	3000316	macrolide phosphotransferase (MPH)	macrolide antibiotic	macrolide	antibiotic inactivation	88	1085	970	1871	2019	77	1000	136	525	701	267	408	181
mphB	3000318	macrolide phosphotransferase (MPH)	macrolide antibiotic	macrolide	antibiotic inactivation	3	1015	907	751	585	18	271	1	4230	11	21	61	10
mphE	3003741	macrolide phosphotransferase (MPH)	macrolide antibiotic	macrolide	antibiotic inactivation	256	8709	7376	12798	12460	99	1106	30	694	2571	530	1300	387
mphF	3003071	macrolide phosphotransferase (MPH)	macrolide antibiotic	macrolide	antibiotic inactivation	18	59	24	74	87	42	14	73	8	22	5	7	6
mphG	3003742	macrolide phosphotransferase (MPH)	macrolide antibiotic	macrolide	antibiotic inactivation	166	2030	1687	2089	1910	9	49	8	115	17	5	34	2
msr(I)	3007043	msr-type ABC-F protein	macrolide antibiotic; streptogramin antibiotic	MS	antibiotic target protection	9	64	81	89	96	54	683	8	122	56	173	24	22
msrA	3000251	msr-type ABC-F protein	macrolide antibiotic; streptogramin antibiotic; streptogramin B antibiotic	MS	antibiotic target protection	10	12	11	9	28	26	32	2	14	82	44	32	50
msrC	3002819	msr-type ABC-F protein	macrolide antibiotic; streptogramin antibiotic; streptogramin B antibiotic	MS	antibiotic target protection	2	21	0	25	24	8	22	20	14	14	12	8	8
msrE	3003109	msr-type ABC-F protein	macrolide antibiotic; streptogramin antibiotic	MS	antibiotic target protection	440	13424	11593	20236	19196	140	1928	55	1095	4186	891	2174	530
NPS-1	3004239	NPS beta-lactamase	cephalosporin; penam	beta-lactamase	antibiotic inactivation	131	353	353	711	734	621	178	7	11	25	2	21	12
OKP-D-1	3006153	OKP beta-lactamase	cephalosporin; penam	beta-lactamase	antibiotic inactivation	20	42	10	9	25	6	47	2	28	26	31	20	21
optrA	3003746	Miscellaneous ABC-F subfamily ATP-binding cassette ribosomal protection proteins	oxazolidinone antibiotic; phenicol antibiotic	OP	antibiotic target protection	14	47	16	40	34	17	107	26	41	265	26	58	44
OXA-12	3001407	OXA beta-lactamase	carbapenem; cephalosporin; penam	beta-lactamase	antibiotic inactivation	25	108	93	103	107	66	767	145	276	490	327	156	211
OXA-129	3001811	OXA beta-lactamase	carbapenem; cephalosporin; penam	beta-lactamase	antibiotic inactivation	156	375	422	477	464	3	35	7	19	26	12	21	9
OXA-198	3001805	OXA beta-lactamase	carbapenem; cephalosporin; penam	beta-lactamase	antibiotic inactivation	70	22	18	74	67	10	10	4	2	2	4	0	2
OXA-205	3001483	OXA beta-lactamase	carbapenem; cephalosporin; penam	beta-lactamase	antibiotic inactivation	64	626	539	786	854	138	956	687	1021	443	1007	1176	1575
OXA-209	3001809	OXA beta-lactamase	carbapenem; cephalosporin; penam	beta-lactamase	antibiotic inactivation	13	265	234	274	244	32	22	76	8	16	6	23	53
OXA-212	3001711	OXA beta-lactamase	carbapenem; cephalosporin; penam	beta-lactamase	antibiotic inactivation	2	88	84	126	128	2	10	1	6	1	4	20	4
OXA-274	3001730	OXA beta-lactamase	carbapenem; cephalosporin; penam	beta-lactamase	antibiotic inactivation	0	6	2	6	9	11	36	13	14	17	18	6	4
OXA-276	3001732	OXA beta-lactamase	carbapenem; cephalosporin; penam	beta-lactamase	antibiotic inactivation	0	2	2	2	15	4	0	0	2	0	4	4	8
OXA-296	3001751	OXA beta-lactamase	carbapenem; cephalosporin; penam	beta-lactamase	antibiotic inactivation	11	824	441	176	78	0	71	10	94	30	187	15	20
OXA-299	3001754	OXA beta-lactamase	carbapenem; cephalosporin; penam	beta-lactamase	antibiotic inactivation	6	32	16	38	41	0	41	6	39	16	70	29	40
OXA-308	3001763	OXA beta-lactamase	carbapenem; cephalosporin; penam	beta-lactamase	antibiotic inactivation	0	0	2	6	2	15	7	12	44	0	101	19	6
OXA-333	3001521	OXA beta-lactamase	carbapenem; cephalosporin; penam	beta-lactamase	antibiotic inactivation	5	606	575	642	505	0	13	2	11	16	23	13	4
OXA-347	3001777	OXA beta-lactamase	carbapenem; cephalosporin; penam	beta-lactamase	antibiotic inactivation	68	669	629	706	692	209	144	957	113	70	54	253	544
OXA-362	3001549	OXA beta-lactamase	carbapenem; cephalosporin; penam	beta-lactamase	antibiotic inactivation	4	2	0	3	10	2	0	0	6	2	0	0	0
OXA-372	3001558	OXA beta-lactamase	carbapenem; cephalosporin; penam	beta-lactamase	antibiotic inactivation	9	13	3	27	21	0	4	6	2	2	2	4	16
OXA-45	3001794	OXA beta-lactamase	carbapenem; cephalosporin; penam	beta-lactamase	antibiotic inactivation	39	2	6	26	16	15	52	20	30	36	59	22	60
OXA-459	3003615	OXA beta-lactamase	carbapenem; cephalosporin; penam	beta-lactamase	antibiotic inactivation	48	10	8	4	10	18	69	18	10	20	20	36	24
OXA-498	3005729	OXA beta-lactamase	carbapenem; cephalosporin; penam	beta-lactamase	antibiotic inactivation	2	203	144	197	146	0	7	0	8	1	11	10	2
OXA-5	3001400	OXA beta-lactamase	carbapenem; cephalosporin; penam	beta-lactamase	antibiotic inactivation	117	48	65	107	147	1	7	4	12	10	0	3	10
OXA-504	3005734	OXA beta-lactamase	carbapenem; cephalosporin; penam	beta-lactamase	antibiotic inactivation	20	557	430	994	1596	1164	840	1362	1006	1191	761	624	268
OXA-53	3001810	OXA beta-lactamase	carbapenem; cephalosporin; penam	beta-lactamase	antibiotic inactivation	24	35	17	24	55	19	4	12	7	2	2	4	12
OXA-551	3005775	OXA beta-lactamase	carbapenem; cephalosporin; penam	beta-lactamase	antibiotic inactivation	0	2	0	0	8	17	16	9	26	26	7	4	2
OXA-641	3005333	OXA beta-lactamase	carbapenem; cephalosporin; penam	beta-lactamase	antibiotic inactivation	27	36	47	119	123	2	11	2	5	10	8	14	24
OXA-665	3004478	OXA beta-lactamase	carbapenem; cephalosporin; penam	beta-lactamase	antibiotic inactivation	2	2	0	2	4	9	251	13	75	754	141	1248	701
OXA-666	3005878	OXA beta-lactamase	carbapenem; cephalosporin; penam	beta-lactamase	antibiotic inactivation	2	26	24	7	16	2	6	0	6	0	0	2	10
OXA-728	3005933	OXA beta-lactamase	carbapenem; cephalosporin; penam	beta-lactamase	antibiotic inactivation	6	6	2	14	17	4	7	2	8	0	4	5	4
OXA-732	3005937	OXA beta-lactamase	carbapenem; cephalosporin; penam	beta-lactamase	antibiotic inactivation	42	113	138	244	300	1076	84	32	35	43	17	83	60
OXA-780	3005983	OXA beta-lactamase	carbapenem; cephalosporin; penam	beta-lactamase	antibiotic inactivation	26	494	397	989	1431	1097	801	1188	840	1054	701	591	1019
OXA-85	3001780	OXA beta-lactamase	carbapenem; cephalosporin; penam	beta-lactamase	antibiotic inactivation	4	4	16	5	4	6	12	0	8	26	12	15	14
OXA-898	3005094	OXA beta-lactamase	carbapenem; cephalosporin; penam	beta-lactamase	antibiotic inactivation	78	23	4	20	28	12	24	12	12	18	18	20	20
OXA-900	3006088	OXA beta-lactamase	carbapenem; cephalosporin; penam	beta-lactamase	antibiotic inactivation	4	1	4	0	10	933	14	11	53	67	11	18	10
OXA-912	3006099	OXA beta-lactamase	carbapenem; cephalosporin; penam	beta-lactamase	antibiotic inactivation	24	395	346	554	472	133	1847	324	963	1483	594	633	92
OXA-919	3006105	OXA beta-lactamase	carbapenem; cephalosporin; penam	beta-lactamase	antibiotic inactivation	2	2	0	4	6	55	6	184	0	4	18	2	20
OXA-926	3005323	OXA beta-lactamase	carbapenem; cephalosporin; penam	beta-lactamase	antibiotic inactivation	22	14	6	23	12	45	126	28	23	153	95	1031	8
OXY-3-1	3002409	OXY beta-lactamase	monobactam; cephalosporin; penam	beta-lactamase	antibiotic inactivation	28	15	11	22	29	29	97	88	53	25	56	28	31
OXY-4-1	3002410	OXY beta-lactamase	monobactam; cephalosporin; penam	beta-lactamase	antibiotic inactivation	8	12	8	9	12	27	11	335	12	27	33	15	70
PAC-1	3005150	PAC beta-lactamase	cephalosporin	beta-lactamase	antibiotic inactivation	34	53	35	64	90	12	19	10	30	12	8	42	16
PAU-1	3006964	PAU beta-lactamase	carbapenem; cephalosporin	beta-lactamase	antibiotic inactivation	165	98	80	82	99	187	0	212	1	0	0	0	2
PER-6	3002368	PER beta-lactamase	monobactam; carbapenem; cephalosporin; penam; penem	beta-lactamase	antibiotic inactivation	6	23	12	16	21	0	50	0	21	15	6	14	8
PmrF	3003578	pmr phosphoethanolamine transferase	peptide antibiotic	peptide	antibiotic target alteration	12	461	320	461	594	596	2210	2213	1460	1201	2562	1068	3094
Pseudomonas aeruginosa catB7	3002679	chloramphenicol acetyltransferase (CAT)	phenicol antibiotic	phenicol	antibiotic inactivation	39	37	24	27	22	342	241	286	416	342	93	105	145
QnrA1	3002707	quinolone resistance protein (qnr)	fluoroquinolone antibiotic	fluoroquinolone	antibiotic target protection	4	1	2	2	8	1	30	7	2	8	11	3	6
QnrB35	3002750	quinolone resistance protein (qnr)	fluoroquinolone antibiotic	fluoroquinolone	antibiotic target protection	0	2	2	5	4	3	18	11	10	23	34	10	254
QnrVC6	3002803	quinolone resistance protein (qnr)	fluoroquinolone antibiotic	fluoroquinolone	antibiotic target protection	17	5	18	19	20	4	9	0	4	3	2	8	4
RAHN-2	3006980	RAHN beta-lactamase	cephalosporin	beta-lactamase	antibiotic inactivation	16	12	12	18	21	2	2	0	2	4	16	94	19
RbpA	3000245	RbpA bacterial RNA polymerase-binding protein	rifamycin antibiotic	rifamycin	antibiotic target protection	261	3	9	32	38	18	4	12	10	2	0	0	11
RCP-1	3003563	RCP beta-lactamase	penam	beta-lactamase	antibiotic inactivation	105	101	118	195	234	81	60	47	204	62	84	55	23
RlmA(II)	3001301	non-erm 23S ribosomal RNA methyltransferase (G748)	macrolide antibiotic; lincosamide antibiotic	ML	antibiotic target alteration	0	14	0	7	6	0	2	2	4	6	8	0	32
Rm3	3003894	Rm3 family beta-lactamase	carbapenem; cephalosporin; penam	beta-lactamase	antibiotic inactivation	68	23	32	27	30	16	50	38	38	32	40	32	51
rmtC	3000861	16S rRNA methyltransferase (G1405)	aminoglycoside antibiotic	aminoglycoside	antibiotic target alteration	4	2	2	0	2	0	4	0	0	4	4	0	2
rmtF	3002666	16S rRNA methyltransferase (G1405)	aminoglycoside antibiotic	aminoglycoside	antibiotic target alteration	80	18	10	18	32	34	26	20	44	16	10	28	14
rphA	3000444	rifampin phosphotransferase	rifamycin antibiotic	rifamycin	antibiotic inactivation	357	75	55	82	80	32	90	47	82	26	34	47	74
rpsJ	3003930	tetracycline-resistant ribosomal protection protein	tetracycline antibiotic	tetracycline	antibiotic target protection	19	171	165	259	366	22	69	11	39	62	113	25	32
RSA-1	3004444	RSA beta-lactamase	carbapenem; cephalosporin	beta-lactamase	antibiotic inactivation	4	43	37	58	114	4	30	2	16	12	1	11	2
SAT-2	3002895	streptothricin acetyltransferase (SAT)	nucleoside antibiotic	nucleoside	antibiotic inactivation	1	33	28	42	69	218	145	74	114	123	165	50	214
SAT-4	3002897	streptothricin acetyltransferase (SAT)	nucleoside antibiotic	nucleoside	antibiotic inactivation	0	163	114	139	130	30	152	20	21	21	41	426	4
SCO-1	3004856	SCO beta-lactamase	cephalosporin; penam; penem	beta-lactamase	antibiotic inactivation	25	15	9	25	41	1151	16	1555	59	32	38	6	8
Sed-1	3003561	Sed beta-lactamase	cephalosporin; penam	beta-lactamase	antibiotic inactivation	44	22	8	18	12	6	34	11	12	12	32	22	88
SFO-1	3006986	SFO beta-lactamase	carbapenem	beta-lactamase	antibiotic inactivation	16	2	4	4	3	2	15	6	12	13	6	8	4
SGM-1	3006987	SGM beta-lactamase	carbapenem	beta-lactamase	antibiotic inactivation	114	36	16	42	44	38	96	78	114	50	54	38	134
SGM-6	3006992	SGM beta-lactamase	carbapenem	beta-lactamase	antibiotic inactivation	178	28	27	36	71	79	48	82	60	29	36	40	52
SGM-7	3006993	SGM beta-lactamase	carbapenem	beta-lactamase	antibiotic inactivation	117	19	12	33	27	156	40	304	56	38	22	36	52
SPR-1	3006996	SPR beta-lactamase	carbapenem	beta-lactamase	antibiotic inactivation	36	7	14	7	22	187	44	970	48	47	74	28	66
SRT-3	3006853	SRT beta-lactamase	cephalosporin	beta-lactamase	antibiotic inactivation	90	36	28	26	33	58	29	329	37	31	58	42	82
SST-1	3006999	SST beta-lactamase	cephalosporin	beta-lactamase	antibiotic inactivation	54	23	12	13	24	18	16	67	31	36	79	14	236
sul1	3000410	sulfonamide resistant sul	sulfonamide antibiotic	sulfonamide	antibiotic target replacement	1188	5369	4523	8365	10061	2670	5941	6168	4865	6021	3402	3737	4681
sul2	3000412	sulfonamide resistant sul	sulfonamide antibiotic	sulfonamide	antibiotic target replacement	309	1367	1091	1631	1671	460	674	1441	440	456	385	213	277
sul3	3000413	sulfonamide resistant sul	sulfonamide antibiotic	sulfonamide	antibiotic target replacement	2	7	5	3	5	6	14	16	40	7	1	35	3
sul4	3004361	sulfonamide resistant sul	sulfonamide antibiotic	sulfonamide	antibiotic target replacement	111	73	72	150	146	14	31	23	36	49	18	38	29
TER-2	3007007	TER beta-lactamase	carbapenem; cephalosporin	beta-lactamase	antibiotic inactivation	22	19	10	8	10	6	45	24	28	36	91	10	43
tet(44)	3000556	tetracycline-resistant ribosomal protection protein	tetracycline antibiotic	tetracycline	antibiotic target protection	34	260	210	259	216	10	179	14	80	44	55	43	14
tet(57)	3005006	tetracycline-resistant ribosomal protection protein	tetracycline antibiotic	tetracycline	antibiotic target protection	0	15	4	14	12	7	78	12	99	268	245	14	54
tet(W/N/W)	3004442	tetracycline-resistant ribosomal protection protein	tetracycline antibiotic	tetracycline	antibiotic target protection	16	1376	1025	960	1110	115	100	70	58	68	69	1075	134
Tet(X1)	3005166	tetracycline inactivation enzyme	tetracycline antibiotic	tetracycline	antibiotic inactivation	8	66	29	26	44	8	39	16	6	12	10	4	8
Tet(X6)	3005056	tetracycline inactivation enzyme	tetracycline antibiotic	tetracycline	antibiotic inactivation	22	153	108	232	212	23	107	11	7	19	10	381	2
tet32	3000196	tetracycline-resistant ribosomal protection protein	tetracycline antibiotic	tetracycline	antibiotic target protection	37	1169	1006	1234	1001	4140	2492	108	1639	2646	540	7466	63
tet36	3000197	tetracycline-resistant ribosomal protection protein	tetracycline antibiotic	tetracycline	antibiotic target protection	85	706	517	882	857	871	616	116	203	205	117	758	52
tetB(P)	3000195	tetracycline-resistant ribosomal protection protein	tetracycline antibiotic	tetracycline	antibiotic target protection	31	187	182	164	112	151	91	16	35	2468	52	55	24
tetM	3000186	tetracycline-resistant ribosomal protection protein	tetracycline antibiotic	tetracycline	antibiotic target protection	65	1154	1037	1307	1431	7152	9803	379	11756	4585	3840	35283	1459
tetO	3000190	tetracycline-resistant ribosomal protection protein	tetracycline antibiotic	tetracycline	antibiotic target protection	20	3688	3054	3385	3209	911	586	348	343	476	345	492	58
tetQ	3000191	tetracycline-resistant ribosomal protection protein	tetracycline antibiotic	tetracycline	antibiotic target protection	83	31343	22043	20834	22566	1818	15404	8386	2303	5544	3317	5747	3737
tetS	3000192	tetracycline-resistant ribosomal protection protein	tetracycline antibiotic	tetracycline	antibiotic target protection	5	39	45	52	52	97	347	34	1062	93	1089	135	10
tetT	3000193	tetracycline-resistant ribosomal protection protein	tetracycline antibiotic	tetracycline	antibiotic target protection	8	95	65	100	102	14371	166	41	13745	562	69	92	26
tetW	3000194	tetracycline-resistant ribosomal protection protein	tetracycline antibiotic	tetracycline	antibiotic target protection	43	6411	4680	5257	4979	1125	599	150	257	633	451	865	595
tetX	3000205	tetracycline inactivation enzyme	glycylcycline; tetracycline antibiotic	tetracycline	antibiotic inactivation	96	4569	4049	3443	3554	139	932	140	93	132	51	844	4
THIN-B	3000851	THIN-B beta-lactamase	carbapenem; cephalosporin; penam	beta-lactamase	antibiotic inactivation	128	42	56	65	55	38	48	27	38	20	46	42	88
TLA-1	3003202	TLA beta-lactamase	fluoroquinolone antibiotic; monobactam; cephalosporin	beta-lactamase	antibiotic inactivation	66	24	14	56	68	8	22	12	35	29	16	37	28
TLA-2	3003203	TLA beta-lactamase	fluoroquinolone antibiotic; monobactam; cephalosporin	beta-lactamase	antibiotic inactivation	50	85	66	75	115	14	38	2	32	13	14	4	12
TLA-3	3003204	TLA beta-lactamase	fluoroquinolone antibiotic; monobactam; cephalosporin	beta-lactamase	antibiotic inactivation	5	13	8	11	27	10	23	12	18	14	12	23	16
tlrC	3002827	Miscellaneous ABC-F subfamily ATP-binding cassette ribosomal protection proteins	macrolide antibiotic; lincosamide antibiotic	ML	antibiotic target protection	774	356	335	563	680	275	446	352	602	346	397	283	491
tsnR	3003060	non-erm 23S ribosomal RNA methyltransferase (A1067)	peptide antibiotic	peptide	antibiotic target alteration	100	20	19	38	56	50	48	78	48	14	48	46	112
TUS-1	3000844	TUS beta-lactamase	carbapenem; cephalosporin; cephamycin	beta-lactamase	antibiotic inactivation	4	2	0	0	0	6	44	15	34	324	70	81	0
ugd	3003577	pmr phosphoethanolamine transferase	peptide antibiotic	peptide	antibiotic target alteration	21	588	406	665	732	313	1094	761	725	886	1464	514	961
vanA	3000010	glycopeptide resistance gene cluster; Van ligase	glycopeptide antibiotic	glycopeptide	antibiotic target alteration	6	10	0	0	8	0	43	0	1366	175	1116	16	4
vanG	3002909	glycopeptide resistance gene cluster; Van ligase	glycopeptide antibiotic	glycopeptide	antibiotic target alteration	6	21	29	17	28	14	8	14	8	0	8	8	28
vanH gene in vanA cluster	3002942	vanH; glycopeptide resistance gene cluster	glycopeptide antibiotic	glycopeptide	antibiotic target alteration	0	24	0	14	9	0	36	0	1268	145	1061	38	10
vanH gene in vanF cluster	3002945	vanH; glycopeptide resistance gene cluster	glycopeptide antibiotic	glycopeptide	antibiotic target alteration	6	0	0	2	2	18	61	18	440	46	320	11	12
vanJ	3002914	vanJ membrane protein	glycopeptide antibiotic	glycopeptide	antibiotic target alteration	70	26	10	32	26	22	86	52	42	36	32	28	60
vanM	3002911	glycopeptide resistance gene cluster; Van ligase	glycopeptide antibiotic	glycopeptide	antibiotic target alteration	16	6	0	6	2	4	21	0	517	47	404	35	2
vanR gene in vanD cluster	3002923	glycopeptide resistance gene cluster; vanR	glycopeptide antibiotic	glycopeptide	antibiotic target alteration	14	14	14	9	18	4	6	6	10	14	2	20	4
vanR gene in vanG cluster	3002926	glycopeptide resistance gene cluster; vanR	glycopeptide antibiotic	glycopeptide	antibiotic target alteration	4	45	35	29	32	311	119	23	158	292	41	84	20
vanR gene in vanI cluster	3003728	glycopeptide resistance gene cluster; vanR	glycopeptide antibiotic	glycopeptide	antibiotic target alteration	17	25	12	15	25	9	457	4	33	77	10	69	112
vanR gene in vanO cluster	3002930	glycopeptide resistance gene cluster; vanR	glycopeptide antibiotic	glycopeptide	antibiotic target alteration	144	41	49	67	107	24	62	33	52	23	22	48	80
vanS gene in vanB cluster	3002932	vanS; glycopeptide resistance gene cluster	glycopeptide antibiotic	glycopeptide	antibiotic target alteration	4	5	2	8	12	4	6	14	6	0	2	2	2
vanT gene in vanG cluster	3002972	glycopeptide resistance gene cluster; vanT	glycopeptide antibiotic	glycopeptide	antibiotic target alteration	6	60	55	27	54	244	170	14	127	47	16	100	4
vanW gene in vanB cluster	3002964	vanW; glycopeptide resistance gene cluster	glycopeptide antibiotic	glycopeptide	antibiotic target alteration	6	4	0	4	11	4	0	4	2	2	2	6	8
vanW gene in vanG cluster	3002965	vanW; glycopeptide resistance gene cluster	glycopeptide antibiotic	glycopeptide	antibiotic target alteration	8	18	14	13	22	10	244	12	76	18	26	18	20
vanX gene in vanF cluster	3002952	vanX; glycopeptide resistance gene cluster	glycopeptide antibiotic	glycopeptide	antibiotic target alteration	2	6	4	3	8	6	23	6	413	50	290	12	16
vanXY gene in vanG cluster	3003069	glycopeptide resistance gene cluster; vanXY	glycopeptide antibiotic	glycopeptide	antibiotic target alteration	6	32	31	25	19	14	0	6	6	2	0	8	0
vanZ gene in vanA cluster	3002962	vanZ; glycopeptide resistance gene cluster	glycopeptide antibiotic	glycopeptide	antibiotic target alteration	2	1	0	6	0	4	6	0	2	4	4	10	0
vatB	3002841	streptogramin vat acetyltransferase	streptogramin antibiotic; streptogramin A antibiotic	streptogramin	antibiotic inactivation	8	268	205	120	130	20	99	26	13	358	16	266	8
vatD	3002843	streptogramin vat acetyltransferase	streptogramin antibiotic; streptogramin A antibiotic	streptogramin	antibiotic inactivation	6	2	2	6	8	68	34	18	46	26	26	48	3
vatE	3002844	streptogramin vat acetyltransferase	streptogramin antibiotic; streptogramin A antibiotic	streptogramin	antibiotic inactivation	4	4	0	0	2	4	6	14	4	0	4	4	269
vatF	3003744	streptogramin vat acetyltransferase	streptogramin antibiotic; streptogramin A antibiotic	streptogramin	antibiotic inactivation	4	8	0	7	0	8	10	4	0	10	16	32	19
vgaB	3000118	vga-type ABC-F protein	streptogramin antibiotic; streptogramin A antibiotic; pleuromutilin antibiotic	SP	antibiotic target protection	18	559	367	233	209	180	58	60	44	50	72	24	44
Vibrio anguillarum chloramphenicol acetyltransferase	3004460	chloramphenicol acetyltransferase (CAT)	phenicol antibiotic	phenicol	antibiotic inactivation	6	22	1	3	13	27	17	5	5	32	10	16	5
Yrc-1	3005035	YRC Beta-lactamase	cephalosporin; penam	beta-lactamase	antibiotic inactivation	6	7	10	2	14	6	12	12	20	9	53	22	12
ARNr16S reads	4000000	NA	NA	NA	NA	126759	1119480	908379	1150402	1174751	719629	1150689	719545	1018009	1024257	838566	988224	733620
