# Supplementary material for: Development of an in vitro biofilm model for the study of the impact of fluoroquinolones on sewer biofilm microbiota
Source: Front Microbiol. 2024 Mar 27;15:1377047. doi: 10.3389/fmicb.2024.1377047 (PMC11004435; doi:10.3389/fmicb.2024.1377047)
Supplement: Supplementary file 3 [file Data_Sheet_4.xlsx]

## Sheet: list-_EPG_before_rarefaction
Datasheet 4: Table of the 149 ARGs and their read counts from the metagenomic analysis before rarefaction
ARO.Term	ARO.Term mod	ARO.Accession	AMR.Gene.Family	Drug.Class	Resistance.Mechanism	Completely.Mapped.Reads_55_APBJ0	Completely.Mapped.Reads_54_APEJ0	Completely.Mapped.Reads_56_BPEJ0	Completely.Mapped.Reads_121_EPEJ0	Completely.Mapped.Reads_122_FPEJ0	Completely.Mapped.Reads_61_AJ14B1C	Completely.Mapped.Reads_76_AJ14B3C	Completely.Mapped.Reads_62_AJ14B1P	Completely.Mapped.Reads_90_BJ14B1C	Completely.Mapped.Reads_92_BJ14B3C	Completely.Mapped.Reads_94_BJ14B1P	Completely.Mapped.Reads_98_EJ14B1C1_1	Completely.Mapped.Reads_109_FbisJ14B1C1_1
abeM	abeM	3000753	multidrug and toxic compound extrusion (MATE) transporter	fluoroquinolone antibiotic_ disinfecting agents and antiseptics	antibiotic efflux	6	221	187	130	101	16	116	15	50	82	174	29	28
Acinetobacter baumannii AbaF	Abau_AbaF	3004573	major facilitator superfamily (MFS) antibiotic efflux pump	fosfomycin	antibiotic efflux	4	16	11	4	15	10	300	14	164	18	245	126	111
Acinetobacter baumannii AbaQ	Abau_AbaQ	3004574	major facilitator superfamily (MFS) antibiotic efflux pump	fluoroquinolone antibiotic	antibiotic efflux	14	18	24	11	33	24	39	10	17	6	22	26	6
Acinetobacter baumannii AbuO	Abau_AbuO	3004578	resistance-nodulation-cell division (RND) antibiotic efflux pump	aminoglycoside antibiotic_ carbapenem_ cephalosporin_ glycylcycline_ penam_ tetracycline antibiotic_ disinfecting agents and antiseptics	antibiotic efflux	23	98	93	116	147	10	28	14	29	2	51	23	10
Acinetobacter baumannii AmvA	Abau_AmvA	3004577	major facilitator superfamily (MFS) antibiotic efflux pump	macrolide antibiotic_ disinfecting agents and antiseptics	antibiotic efflux	0	10	9	11	25	10	35	6	23	21	18	37	12
acrB	acrB	3000216	resistance-nodulation-cell division (RND) antibiotic efflux pump	fluoroquinolone antibiotic_ cephalosporin_ glycylcycline_ penam_ tetracycline antibiotic_ rifamycin antibiotic_ phenicol antibiotic_ disinfecting agents and antiseptics	antibiotic efflux	495	3490	2969	4379	5344	6200	23332	19222	20231	16440	34103	13085	47031
acrD	acrD	3000491	resistance-nodulation-cell division (RND) antibiotic efflux pump	aminoglycoside antibiotic	antibiotic efflux	425	2887	2139	3394	4148	3247	13204	9618	9316	8473	15581	6529	21621
AcrE	AcrE	3000499	resistance-nodulation-cell division (RND) antibiotic efflux pump	fluoroquinolone antibiotic_ cephalosporin_ cephamycin_ penam	antibiotic efflux	18	378	265	441	530	119	785	267	531	460	939	533	1992
AcrF	AcrF	3000502	resistance-nodulation-cell division (RND) antibiotic efflux pump	fluoroquinolone antibiotic_ cephalosporin_ cephamycin_ penam	antibiotic efflux	113	1429	1179	1523	1823	778	5237	2119	3372	3096	6054	2487	9123
adeA	adeA	3000774	resistance-nodulation-cell division (RND) antibiotic efflux pump	glycylcycline_ tetracycline antibiotic	antibiotic efflux	13	75	49	50	64	14	59	21	142	48	235	31	78
adeB	adeB	3000775	resistance-nodulation-cell division (RND) antibiotic efflux pump	glycylcycline_ tetracycline antibiotic	antibiotic efflux	23	310	216	191	231	168	409	151	1142	502	1583	300	599
adeF	adeF	3000777	resistance-nodulation-cell division (RND) antibiotic efflux pump	fluoroquinolone antibiotic_ tetracycline antibiotic	antibiotic efflux	15	55	21	24	60	62	127	66	187	35	771	73	21
adeG	adeG	3000778	resistance-nodulation-cell division (RND) antibiotic efflux pump	fluoroquinolone antibiotic_ tetracycline antibiotic	antibiotic efflux	8	14	4	13	27	8	25	9	15	11	20	11	6
adeH	adeH	3000779	resistance-nodulation-cell division (RND) antibiotic efflux pump	fluoroquinolone antibiotic_ tetracycline antibiotic	antibiotic efflux	4	5	14	4	15	0	34	6	14	3	107	16	10
adeI	adeI	3000780	resistance-nodulation-cell division (RND) antibiotic efflux pump	macrolide antibiotic_ fluoroquinolone antibiotic_ lincosamide antibiotic_ carbapenem_ cephalosporin_ tetracycline antibiotic_ rifamycin antibiotic_ diaminopyrimidine antibiotic_ phenicol antibiotic_ penem	antibiotic efflux	20	751	678	594	695	68	299	61	320	261	573	440	270
adeJ	adeJ	3000781	resistance-nodulation-cell division (RND) antibiotic efflux pump	macrolide antibiotic_ fluoroquinolone antibiotic_ lincosamide antibiotic_ carbapenem_ cephalosporin_ tetracycline antibiotic_ rifamycin antibiotic_ diaminopyrimidine antibiotic_ phenicol antibiotic_ penem	antibiotic efflux	75	4905	4432	4842	4745	289	3356	340	2219	2934	4102	4024	2045
adeK	adeK	3000782	resistance-nodulation-cell division (RND) antibiotic efflux pump	macrolide antibiotic_ fluoroquinolone antibiotic_ lincosamide antibiotic_ carbapenem_ cephalosporin_ tetracycline antibiotic_ rifamycin antibiotic_ diaminopyrimidine antibiotic_ phenicol antibiotic_ penem	antibiotic efflux	28	2004	1754	1641	1705	68	793	86	819	761	1142	1118	763
adeL	adeL	3000620	resistance-nodulation-cell division (RND) antibiotic efflux pump	fluoroquinolone antibiotic_ tetracycline antibiotic	antibiotic efflux	4	5	0	10	9	8	28	9	16	11	84	12	18
amrA	amrA	3002982	resistance-nodulation-cell division (RND) antibiotic efflux pump	aminoglycoside antibiotic	antibiotic efflux	309	55	31	60	120	116	493	222	358	477	690	116	556
AxyX	AxyX	3004143	resistance-nodulation-cell division (RND) antibiotic efflux pump	macrolide antibiotic_ fluoroquinolone antibiotic_ aminoglycoside antibiotic_ cephalosporin	antibiotic efflux	237	86	57	93	100	144	124	218	64	73	62	76	92
bcr-1	bcr-1	3003801	major facilitator superfamily (MFS) antibiotic efflux pump	bicyclomycin	antibiotic efflux	300	76	59	122	129	78	128	106	163	59	78	112	160
ceoA	ceoA	3003009	resistance-nodulation-cell division (RND) antibiotic efflux pump	fluoroquinolone antibiotic_ aminoglycoside antibiotic	antibiotic efflux	216	40	28	55	78	123	80	102	165	88	61	57	161
ceoB	ceoB	3003010	resistance-nodulation-cell division (RND) antibiotic efflux pump	fluoroquinolone antibiotic_ aminoglycoside antibiotic	antibiotic efflux	4736	2379	1842	2837	3313	2347	2467	1592	3185	1639	784	1751	1459
cmlA4	cmlA4	3002694	major facilitator superfamily (MFS) antibiotic efflux pump	phenicol antibiotic	antibiotic efflux	7	31	35	71	80	8	71	9	42	72	65	44	36
cmlA8	cmlA8	3004665	major facilitator superfamily (MFS) antibiotic efflux pump	phenicol antibiotic	antibiotic efflux	2	2	10	2	11	12	12	4	12	12	8	2	4
cmlA9	cmlA9	3005043	major facilitator superfamily (MFS) antibiotic efflux pump	phenicol antibiotic	antibiotic efflux	76	137	103	204	199	104	68	180	100	126	70	32	29
cmlB	cmlB	3002698	major facilitator superfamily (MFS) antibiotic efflux pump	phenicol antibiotic	antibiotic efflux	4	2	0	8	6	2	31	4	2	7	2	10	0
cmlB1	cmlB1	3002699	major facilitator superfamily (MFS) antibiotic efflux pump	phenicol antibiotic	antibiotic efflux	10	102	62	84	154	1	70	4	52	68	8	38	6
cmx	cmx	3002703	major facilitator superfamily (MFS) antibiotic efflux pump	phenicol antibiotic	antibiotic efflux	55	44	62	98	79	22	29	6	2	100	20	60	16
efmA	efmA	3003954	major facilitator superfamily (MFS) antibiotic efflux pump	macrolide antibiotic_ fluoroquinolone antibiotic	antibiotic efflux	2	15	3	10	23	4	8	6	4	2	6	6	32
efpA	efpA	3003955	major facilitator superfamily (MFS) antibiotic efflux pump	rifamycin antibiotic_ isoniazid	antibiotic efflux	820	34	50	95	104	50	34	48	32	16	6	12	36
efrA	efrA	3003948	ATP-binding cassette (ABC) antibiotic efflux pump	macrolide antibiotic_ fluoroquinolone antibiotic_ rifamycin antibiotic	antibiotic efflux	8	87	36	53	58	35	81	93	67	57	184	114	11
efrB	efrB	3003949	ATP-binding cassette (ABC) antibiotic efflux pump	macrolide antibiotic_ fluoroquinolone antibiotic_ rifamycin antibiotic	antibiotic efflux	10	30	28	39	40	28	42	37	36	60	131	92	8
emrA	emrA	3000027	major facilitator superfamily (MFS) antibiotic efflux pump	fluoroquinolone antibiotic	antibiotic efflux	29	506	428	706	670	453	3047	1577	2217	1831	3962	1897	6030
emrK	emrK	3000206	major facilitator superfamily (MFS) antibiotic efflux pump	tetracycline antibiotic	antibiotic efflux	2	266	174	247	274	29	529	70	67	117	233	82	27
emrR	emrR	3000516	major facilitator superfamily (MFS) antibiotic efflux pump	fluoroquinolone antibiotic	antibiotic efflux	14	395	278	442	534	564	2441	2031	2170	1722	3771	1562	6243
emrY	emrY	3000254	major facilitator superfamily (MFS) antibiotic efflux pump	tetracycline antibiotic	antibiotic efflux	8	430	213	369	384	49	233	89	107	86	275	64	29
Enterobacter cloacae acrA	Eclo_acrA	3004042	resistance-nodulation-cell division (RND) antibiotic efflux pump	fluoroquinolone antibiotic_ cephalosporin_ glycylcycline_ penam_ tetracycline antibiotic_ rifamycin antibiotic_ phenicol antibiotic_ disinfecting agents and antiseptics	antibiotic efflux	65	282	251	440	543	509	2235	1752	2487	1877	4162	1775	9660
Escherichia coli acrA	Ecol_acrA	3004043	resistance-nodulation-cell division (RND) antibiotic efflux pump	fluoroquinolone antibiotic_ cephalosporin_ glycylcycline_ penam_ tetracycline antibiotic_ rifamycin antibiotic_ phenicol antibiotic_ disinfecting agents and antiseptics	antibiotic efflux	28	534	380	558	622	477	2442	1627	2023	1642	3575	1849	4910
Escherichia coli emrE	Ecol_emrE	3004039	small multidrug resistance (SMR) antibiotic efflux pump	macrolide antibiotic	antibiotic efflux	0	62	32	56	88	3	37	11	13	13	37	16	1
Escherichia coli mdfA	Ecol_mdfA	3001328	major facilitator superfamily (MFS) antibiotic efflux pump	tetracycline antibiotic_ disinfecting agents and antiseptics	antibiotic efflux	20	511	350	600	689	397	1972	1491	2037	1235	3337	1413	5283
fexA	fexA	3002704	major facilitator superfamily (MFS) antibiotic efflux pump	phenicol antibiotic	antibiotic efflux	0	6	2	0	2	4	34	4	14	10	12	8	4
floR	floR	3002705	major facilitator superfamily (MFS) antibiotic efflux pump	phenicol antibiotic	antibiotic efflux	78	103	64	159	181	289	283	573	211	304	151	91	72
Klebsiella pneumoniae acrA	Kpne_acrA	3004041	resistance-nodulation-cell division (RND) antibiotic efflux pump	fluoroquinolone antibiotic_ cephalosporin_ glycylcycline_ penam_ tetracycline antibiotic_ rifamycin antibiotic_ phenicol antibiotic_ disinfecting agents and antiseptics	antibiotic efflux	40	281	204	259	390	564	1898	2117	1243	995	2075	757	1839
Klebsiella pneumoniae KpnE	Kpne_KpnE	3004580	major facilitator superfamily (MFS) antibiotic efflux pump	macrolide antibiotic_ aminoglycoside antibiotic_ cephalosporin_ tetracycline antibiotic_ peptide antibiotic_ rifamycin antibiotic_ disinfecting agents and antiseptics	antibiotic efflux	13	88	47	96	114	239	805	789	660	506	1052	434	1514
Klebsiella pneumoniae KpnF	Kpne_KpnF	3004583	major facilitator superfamily (MFS) antibiotic efflux pump	macrolide antibiotic_ aminoglycoside antibiotic_ cephalosporin_ tetracycline antibiotic_ peptide antibiotic_ rifamycin antibiotic_ disinfecting agents and antiseptics	antibiotic efflux	33	65	36	54	98	29	370	170	251	184	353	155	933
Klebsiella pneumoniae KpnG	Kpne_KpnG	3004588	major facilitator superfamily (MFS) antibiotic efflux pump	macrolide antibiotic_ fluoroquinolone antibiotic_ aminoglycoside antibiotic_ carbapenem_ cephalosporin_ penam_ peptide antibiotic_ penem	antibiotic efflux	444	772	586	1005	1193	1625	4420	4076	3407	2939	5365	1994	8225
lfrA	lfrA	3003967	major facilitator superfamily (MFS) antibiotic efflux pump	fluoroquinolone antibiotic	antibiotic efflux	677	101	41	128	129	48	94	60	88	46	75	60	110
lmrD	lmrD	3002882	ATP-binding cassette (ABC) antibiotic efflux pump	lincosamide antibiotic	antibiotic efflux	24	60	51	70	65	119	3230	169	1899	5937	7947	800	292
LptD	LptD	3005059	ATP-binding cassette (ABC) antibiotic efflux pump	carbapenem_ peptide antibiotic_ aminocoumarin antibiotic_ rifamycin antibiotic	antibiotic efflux	108	1389	1002	1621	1858	2701	8294	9704	6720	4839	11424	4476	15976
macB	macB	3000535	ATP-binding cassette (ABC) antibiotic efflux pump	macrolide antibiotic	antibiotic efflux	892	879	685	1148	1405	1158	1425	1039	1445	1215	834	857	1044
mdeA	mdeA	3007011	major facilitator superfamily (MFS) antibiotic efflux pump	fluoroquinolone antibiotic_ aminoglycoside antibiotic_ penam_ tetracycline antibiotic_ disinfecting agents and antiseptics	antibiotic efflux	0	8	6	17	8	0	2	8	6	8	6	4	0
mdsB	mdsB	3000790	resistance-nodulation-cell division (RND) antibiotic efflux pump	monobactam_ carbapenem_ cephalosporin_ cephamycin_ penam_ phenicol antibiotic_ penem	antibiotic efflux	183	381	330	405	554	282	541	476	376	399	291	738	705
mdtA	mdtA	3000792	resistance-nodulation-cell division (RND) antibiotic efflux pump	aminocoumarin antibiotic	antibiotic efflux	60	393	284	544	546	429	1489	1405	1211	1126	2425	909	3113
mdtB	mdtB	3000793	resistance-nodulation-cell division (RND) antibiotic efflux pump	aminocoumarin antibiotic	antibiotic efflux	738	2161	1643	2524	2905	3342	14523	10746	10031	9372	17076	7339	24401
mdtC	mdtC	3000794	resistance-nodulation-cell division (RND) antibiotic efflux pump	aminocoumarin antibiotic	antibiotic efflux	313	1903	1564	2376	2881	3041	13299	9501	10139	8770	17931	7850	25566
mdtE	mdtE	3000795	resistance-nodulation-cell division (RND) antibiotic efflux pump	macrolide antibiotic_ fluoroquinolone antibiotic_ penam	antibiotic efflux	10	420	291	388	509	24	249	83	95	123	270	147	56
mdtF	mdtF	3000796	resistance-nodulation-cell division (RND) antibiotic efflux pump	macrolide antibiotic_ fluoroquinolone antibiotic_ penam	antibiotic efflux	836	1674	1160	1720	2065	929	3574	1346	2231	2568	4007	1513	3780
mdtG	mdtG	3001329	major facilitator superfamily (MFS) antibiotic efflux pump	fosfomycin	antibiotic efflux	32	309	241	323	458	106	596	290	561	378	1010	247	598
mdtH	mdtH	3001216	major facilitator superfamily (MFS) antibiotic efflux pump	fluoroquinolone antibiotic	antibiotic efflux	37	387	292	427	566	409	2449	1343	1511	1251	2847	1270	5230
MdtK	MdtK	3001327	multidrug and toxic compound extrusion (MATE) transporter	fluoroquinolone antibiotic	antibiotic efflux	23	223	182	305	370	597	2259	2266	1662	1475	2928	1274	4478
mdtM	mdtM	3001214	major facilitator superfamily (MFS) antibiotic efflux pump	fluoroquinolone antibiotic_ lincosamide antibiotic_ nucleoside antibiotic_ phenicol antibiotic_ disinfecting agents and antiseptics	antibiotic efflux	22	438	333	478	555	249	1891	722	1331	1126	2364	1294	4241
mdtN	mdtN	3003548	major facilitator superfamily (MFS) antibiotic efflux pump	nucleoside antibiotic_ disinfecting agents and antiseptics	antibiotic efflux	35	420	296	466	579	185	620	533	720	551	1295	478	379
mdtO	mdtO	3003549	major facilitator superfamily (MFS) antibiotic efflux pump	nucleoside antibiotic_ disinfecting agents and antiseptics	antibiotic efflux	32	687	573	660	901	110	814	279	518	470	1102	499	310
mdtP	mdtP	3003550	major facilitator superfamily (MFS) antibiotic efflux pump	nucleoside antibiotic_ disinfecting agents and antiseptics	antibiotic efflux	22	568	486	525	750	69	409	130	231	195	551	274	133
mef(B)	mef(B)	3003107	major facilitator superfamily (MFS) antibiotic efflux pump	macrolide antibiotic	antibiotic efflux	19	174	131	330	284	221	5598	5	861	100	26	8162	19
Mef(En2)	Mef(En2)	3004659	major facilitator superfamily (MFS) antibiotic efflux pump	macrolide antibiotic	antibiotic efflux	9	2615	1913	1722	2039	55	414	90	19	68	8	84	10
mefC	mefC	3003745	major facilitator superfamily (MFS) antibiotic efflux pump	macrolide antibiotic	antibiotic efflux	183	2847	2281	2668	2299	48	84	12	141	96	26	69	4
mefE	mefE	3000614	major facilitator superfamily (MFS) antibiotic efflux pump	macrolide antibiotic	antibiotic efflux	8	50	52	175	179	0	20	8	34	12	26	8	2
mefF	mefF	3007044	major facilitator superfamily (MFS) antibiotic efflux pump	macrolide antibiotic	antibiotic efflux	0	2	0	15	4	340	78	8	4	0	10	18	14
mefH	mefH	3007047	major facilitator superfamily (MFS) antibiotic efflux pump	macrolide antibiotic	antibiotic efflux	3	17	4	13	10	3	4	2	4	8	10	6	4
mefJ	mefJ	3007049	major facilitator superfamily (MFS) antibiotic efflux pump	macrolide antibiotic	antibiotic efflux	4	209	239	254	224	76	2703	24	278	53	557	17	2
MexA	MexA	3000377	resistance-nodulation-cell division (RND) antibiotic efflux pump	macrolide antibiotic_ fluoroquinolone antibiotic_ monobactam_ carbapenem_ cephalosporin_ cephamycin_ penam_ tetracycline antibiotic_ peptide antibiotic_ aminocoumarin antibiotic_ diaminopyrimidine antibiotic_ sulfonamide antibiotic_ phenicol antibiotic_ penem	antibiotic efflux	340	969	716	1066	1346	924	1785	909	1507	1894	903	652	1271
MexB	MexB	3000378	resistance-nodulation-cell division (RND) antibiotic efflux pump	macrolide antibiotic_ fluoroquinolone antibiotic_ monobactam_ carbapenem_ cephalosporin_ cephamycin_ penam_ tetracycline antibiotic_ peptide antibiotic_ aminocoumarin antibiotic_ diaminopyrimidine antibiotic_ sulfonamide antibiotic_ phenicol antibiotic_ penem	antibiotic efflux	5591	8255	7170	9843	12242	7249	15216	10235	13140	12962	11770	7111	16281
MexC	MexC	3000800	resistance-nodulation-cell division (RND) antibiotic efflux pump	macrolide antibiotic_ fluoroquinolone antibiotic_ aminoglycoside antibiotic_ cephalosporin_ penam_ tetracycline antibiotic_ aminocoumarin antibiotic_ diaminopyrimidine antibiotic_ phenicol antibiotic	antibiotic efflux	627	349	305	413	535	242	892	326	494	567	989	235	360
MexD	MexD	3000801	resistance-nodulation-cell division (RND) antibiotic efflux pump	macrolide antibiotic_ fluoroquinolone antibiotic_ aminoglycoside antibiotic_ cephalosporin_ penam_ tetracycline antibiotic_ aminocoumarin antibiotic_ diaminopyrimidine antibiotic_ phenicol antibiotic	antibiotic efflux	3766	3712	3312	4947	6301	4285	11490	6333	6590	9053	12081	3306	6314
MexE	MexE	3000803	resistance-nodulation-cell division (RND) antibiotic efflux pump	fluoroquinolone antibiotic_ diaminopyrimidine antibiotic_ phenicol antibiotic	antibiotic efflux	534	552	510	621	899	126	567	105	90	122	158	145	429
MexF	MexF	3000804	resistance-nodulation-cell division (RND) antibiotic efflux pump	fluoroquinolone antibiotic_ diaminopyrimidine antibiotic_ phenicol antibiotic	antibiotic efflux	7677	6668	5530	7582	9353	5740	7443	7154	6026	5057	3797	5365	6955
MexG	MexG	3000806	resistance-nodulation-cell division (RND) antibiotic efflux pump	fluoroquinolone antibiotic_ tetracycline antibiotic_ disinfecting agents and antiseptics	antibiotic efflux	78	50	30	45	49	50	54	70	42	41	28	51	82
MexH	MexH	3000807	resistance-nodulation-cell division (RND) antibiotic efflux pump	fluoroquinolone antibiotic_ tetracycline antibiotic_ disinfecting agents and antiseptics	antibiotic efflux	114	56	25	36	82	40	74	36	80	12	25	40	98
MexI	MexI	3000808	resistance-nodulation-cell division (RND) antibiotic efflux pump	fluoroquinolone antibiotic_ tetracycline antibiotic_ disinfecting agents and antiseptics	antibiotic efflux	2095	1728	1443	1907	2458	2194	3952	3227	3220	4017	2464	1956	4944
MexJ	MexJ	3003692	resistance-nodulation-cell division (RND) antibiotic efflux pump	macrolide antibiotic_ tetracycline antibiotic_ disinfecting agents and antiseptics	antibiotic efflux	209	183	139	231	300	274	237	505	131	90	164	79	157
MexK	MexK	3003693	resistance-nodulation-cell division (RND) antibiotic efflux pump	macrolide antibiotic_ tetracycline antibiotic_ disinfecting agents and antiseptics	antibiotic efflux	11368	5985	5039	7186	9862	6625	3242	14029	1411	1322	1304	1487	1580
mexM	mexM	3003704	resistance-nodulation-cell division (RND) antibiotic efflux pump	phenicol antibiotic	antibiotic efflux	133	59	26	47	73	65	52	49	78	28	36	62	110
mexN	mexN	3003705	resistance-nodulation-cell division (RND) antibiotic efflux pump	phenicol antibiotic	antibiotic efflux	1693	953	704	879	1105	1816	2115	2297	980	1123	829	787	1834
mexP	mexP	3003698	resistance-nodulation-cell division (RND) antibiotic efflux pump	macrolide antibiotic_ carbapenem_ tetracycline antibiotic_ diaminopyrimidine antibiotic_ phenicol antibiotic_ disinfecting agents and antiseptics	antibiotic efflux	145	36	38	48	71	36	112	102	88	101	68	55	74
mexQ	mexQ	3003699	resistance-nodulation-cell division (RND) antibiotic efflux pump	macrolide antibiotic_ carbapenem_ tetracycline antibiotic_ diaminopyrimidine antibiotic_ phenicol antibiotic_ disinfecting agents and antiseptics	antibiotic efflux	1895	1513	1304	1787	2384	2674	3084	4636	2913	3408	2279	1998	2777
MexV	MexV	3003030	resistance-nodulation-cell division (RND) antibiotic efflux pump	macrolide antibiotic_ fluoroquinolone antibiotic_ tetracycline antibiotic_ phenicol antibiotic_ disinfecting agents and antiseptics	antibiotic efflux	317	201	164	233	235	34	77	56	96	28	63	65	162
MexW	MexW	3003031	resistance-nodulation-cell division (RND) antibiotic efflux pump	macrolide antibiotic_ fluoroquinolone antibiotic_ tetracycline antibiotic_ phenicol antibiotic_ disinfecting agents and antiseptics	antibiotic efflux	9509	4694	3738	4797	6335	1463	2702	1806	1647	1956	867	1015	1634
mexX	mexX	3003034	resistance-nodulation-cell division (RND) antibiotic efflux pump	macrolide antibiotic_ fluoroquinolone antibiotic_ aminoglycoside antibiotic_ carbapenem_ cephalosporin_ cephamycin_ penam_ tetracycline antibiotic_ phenicol antibiotic_ disinfecting agents and antiseptics	antibiotic efflux	271	81	44	94	136	114	140	342	112	60	102	105	192
mlaD	mlaD	3005042	ATP-binding cassette (ABC) antibiotic efflux pump	oxazolidinone antibiotic	antibiotic efflux	11	272	219	309	369	88	489	235	524	398	883	440	1165
mlaF	mlaF	3005041	ATP-binding cassette (ABC) antibiotic efflux pump	oxazolidinone antibiotic	antibiotic efflux	28	471	340	468	654	285	1777	1081	1604	1390	2770	1001	3744
msbA	msbA	3003950	ATP-binding cassette (ABC) antibiotic efflux pump	nitroimidazole antibiotic	antibiotic efflux	74	842	665	1016	1214	1208	8260	4557	5446	4672	8734	4039	15745
MuxA	MuxA	3004073	resistance-nodulation-cell division (RND) antibiotic efflux pump	macrolide antibiotic_ monobactam_ tetracycline antibiotic_ aminocoumarin antibiotic	antibiotic efflux	794	480	379	689	880	102	364	237	229	167	234	302	978
MuxB	MuxB	3004074	resistance-nodulation-cell division (RND) antibiotic efflux pump	macrolide antibiotic_ monobactam_ tetracycline antibiotic_ aminocoumarin antibiotic	antibiotic efflux	7020	8644	7352	10416	12826	4593	9742	9559	4287	5769	8015	5326	6621
MuxC	MuxC	3004075	resistance-nodulation-cell division (RND) antibiotic efflux pump	macrolide antibiotic_ monobactam_ tetracycline antibiotic_ aminocoumarin antibiotic	antibiotic efflux	5310	4481	3918	5411	6772	3773	4733	6673	4264	4059	3526	2404	4525
MvaT	MvaT	3004069	resistance-nodulation-cell division (RND) antibiotic efflux pump	fluoroquinolone antibiotic_ diaminopyrimidine antibiotic_ phenicol antibiotic	antibiotic efflux	496	212	164	173	220	37	185	22	15	39	44	38	146
novA	novA	3002522	ATP-binding cassette (ABC) antibiotic efflux pump	aminocoumarin antibiotic	antibiotic efflux	351	143	99	119	189	87	158	88	137	98	102	101	188
oleC	oleC	3003748	ATP-binding cassette (ABC) antibiotic efflux pump	macrolide antibiotic	antibiotic efflux	855	169	149	271	551	162	152	200	183	93	98	152	234
opcM	opcM	3003037	resistance-nodulation-cell division (RND) antibiotic efflux pump	fluoroquinolone antibiotic_ aminoglycoside antibiotic	antibiotic efflux	215	74	36	63	70	64	86	90	87	38	38	41	75
OpmB	OpmB	3004072	resistance-nodulation-cell division (RND) antibiotic efflux pump	macrolide antibiotic_ monobactam_ tetracycline antibiotic_ aminocoumarin antibiotic	antibiotic efflux	657	458	333	464	612	93	436	93	115	114	101	217	323
OpmD	OpmD	3000809	resistance-nodulation-cell division (RND) antibiotic efflux pump	fluoroquinolone antibiotic_ tetracycline antibiotic_ disinfecting agents and antiseptics	antibiotic efflux	294	86	45	92	157	72	190	76	100	66	40	123	149
opmE	opmE	3003700	resistance-nodulation-cell division (RND) antibiotic efflux pump	macrolide antibiotic_ carbapenem_ tetracycline antibiotic_ diaminopyrimidine antibiotic_ phenicol antibiotic_ disinfecting agents and antiseptics	antibiotic efflux	142	65	44	61	114	41	55	41	39	37	43	52	101
OprJ	OprJ	3000802	resistance-nodulation-cell division (RND) antibiotic efflux pump	macrolide antibiotic_ fluoroquinolone antibiotic_ aminoglycoside antibiotic_ cephalosporin_ penam_ tetracycline antibiotic_ aminocoumarin antibiotic_ diaminopyrimidine antibiotic_ phenicol antibiotic	antibiotic efflux	564	407	270	397	571	138	301	144	141	115	85	108	159
OprM	OprM	3000379	resistance-nodulation-cell division (RND) antibiotic efflux pump	macrolide antibiotic_ fluoroquinolone antibiotic_ monobactam_ aminoglycoside antibiotic_ carbapenem_ cephalosporin_ cephamycin_ penam_ tetracycline antibiotic_ peptide antibiotic_ aminocoumarin antibiotic_ diaminopyrimidine antibiotic_ sulfonamide antibiotic_ phenicol antibiotic_ penem_ disinfecting agents and antiseptics	antibiotic efflux	649	606	546	805	1019	162	611	144	337	252	180	273	362
OprN	OprN	3000805	resistance-nodulation-cell division (RND) antibiotic efflux pump	fluoroquinolone antibiotic_ diaminopyrimidine antibiotic_ phenicol antibiotic	antibiotic efflux	636	542	431	604	832	115	660	118	152	135	175	219	455
OprZ	OprZ	3004142	resistance-nodulation-cell division (RND) antibiotic efflux pump	macrolide antibiotic_ fluoroquinolone antibiotic_ aminoglycoside antibiotic_ cephalosporin	antibiotic efflux	723	495	310	540	789	560	378	479	510	304	241	284	326
oqxA	oqxA	3003922	resistance-nodulation-cell division (RND) antibiotic efflux pump	fluoroquinolone antibiotic_ glycylcycline_ tetracycline antibiotic_ diaminopyrimidine antibiotic_ nitrofuran antibiotic	antibiotic efflux	77	370	260	478	566	925	1916	3462	1276	1241	2686	1024	6488
oqxB	oqxB	3003923	resistance-nodulation-cell division (RND) antibiotic efflux pump	fluoroquinolone antibiotic_ glycylcycline_ tetracycline antibiotic_ diaminopyrimidine antibiotic_ nitrofuran antibiotic	antibiotic efflux	1380	2015	1631	2267	3310	6154	8054	18812	4742	4692	8921	4094	22767
otrC	otrC	3002894	ATP-binding cassette (ABC) antibiotic efflux pump	tetracycline antibiotic	antibiotic efflux	157	37	28	61	40	34	44	30	68	32	20	34	42
patB	patB	3000025	ATP-binding cassette (ABC) antibiotic efflux pump	fluoroquinolone antibiotic	antibiotic efflux	26	25	8	21	39	10	8	28	10	0	10	114	8
PmpM	PmpM	3004077	multidrug and toxic compound extrusion (MATE) transporter	fluoroquinolone antibiotic_ aminoglycoside antibiotic_ disinfecting agents and antiseptics	antibiotic efflux	2018	701	489	738	917	129	407	131	149	119	96	167	425
Pseudomonas aeruginosa emrE	Paer_emrE	3004038	small multidrug resistance (SMR) antibiotic efflux pump	aminoglycoside antibiotic	antibiotic efflux	98	84	67	80	104	23	51	37	44	34	24	26	59
RanB	RanB	3005090	ATP-binding cassette (ABC) antibiotic efflux pump	aminoglycoside antibiotic	antibiotic efflux	0	291	294	938	987	0	6	0	20	10	3	12	4
rosA	rosA	3003048	major facilitator superfamily (MFS) antibiotic efflux pump	peptide antibiotic	antibiotic efflux	2	79	68	100	100	282	750	1227	758	598	1475	609	1705
rosB	rosB	3003049	major facilitator superfamily (MFS) antibiotic efflux pump	peptide antibiotic	antibiotic efflux	14	29	12	16	24	24	117	34	62	90	117	40	184
smeA	smeA	3003051	resistance-nodulation-cell division (RND) antibiotic efflux pump	aminoglycoside antibiotic_ cephalosporin_ cephamycin_ penam	antibiotic efflux	196	60	43	83	144	77	168	176	124	46	94	75	160
smeC	smeC	3003053	resistance-nodulation-cell division (RND) antibiotic efflux pump	aminoglycoside antibiotic_ cephalosporin_ cephamycin_ penam	antibiotic efflux	242	143	121	162	248	88	221	142	128	95	180	137	147
smeD	smeD	3003055	resistance-nodulation-cell division (RND) antibiotic efflux pump	macrolide antibiotic_ fluoroquinolone antibiotic_ tetracycline antibiotic_ phenicol antibiotic	antibiotic efflux	886	223	192	343	462	2321	588	5634	678	618	471	265	549
smeE	smeE	3003056	resistance-nodulation-cell division (RND) antibiotic efflux pump	macrolide antibiotic_ fluoroquinolone antibiotic_ tetracycline antibiotic_ phenicol antibiotic	antibiotic efflux	4130	5219	4357	6088	7720	14500	13287	28879	10170	11404	12111	5502	10294
smeF	smeF	3003057	resistance-nodulation-cell division (RND) antibiotic efflux pump	macrolide antibiotic_ fluoroquinolone antibiotic_ tetracycline antibiotic_ phenicol antibiotic	antibiotic efflux	703	614	553	518	646	128	715	191	154	236	355	650	340
tap	tap	3000343	major facilitator superfamily (MFS) antibiotic efflux pump	tetracycline antibiotic	antibiotic efflux	458	49	22	57	50	34	78	58	44	50	80	58	118
tcr3	tcr3	3002893	major facilitator superfamily (MFS) antibiotic efflux pump	tetracycline antibiotic	antibiotic efflux	205	56	25	47	100	76	76	72	57	29	38	69	100
tet(30)	tet(30)	3000561	major facilitator superfamily (MFS) antibiotic efflux pump	tetracycline antibiotic	antibiotic efflux	77	16	14	29	37	110	27	289	22	31	20	21	12
tet(31)	tet(31)	3000476	major facilitator superfamily (MFS) antibiotic efflux pump	tetracycline antibiotic	antibiotic efflux	2	17	6	18	20	17	19	21	36	37	33	10	46
tet(33)	tet(33)	3000478	major facilitator superfamily (MFS) antibiotic efflux pump	tetracycline antibiotic	antibiotic efflux	43	24	8	25	31	74	12	111	6	10	10	30	23
tet(39)	tet(39)	3000566	major facilitator superfamily (MFS) antibiotic efflux pump	tetracycline antibiotic	antibiotic efflux	63	2041	1664	2856	3099	98	478	85	1369	1372	4190	512	188
tet(40)	tet(40)	3000567	major facilitator superfamily (MFS) antibiotic efflux pump	tetracycline antibiotic	antibiotic efflux	18	805	605	599	660	10	10	8	16	11	11	28	2
tet(41)	tet(41)	3000569	major facilitator superfamily (MFS) antibiotic efflux pump	tetracycline antibiotic	antibiotic efflux	203	71	33	71	137	409	141	883	133	128	158	123	616
tet(42)	tet(42)	3000572	major facilitator superfamily (MFS) antibiotic efflux pump	tetracycline antibiotic	antibiotic efflux	141	35	12	41	48	45	53	77	55	17	58	31	70
tet(59)	tet(59)	3004441	major facilitator superfamily (MFS) antibiotic efflux pump	tetracycline antibiotic	antibiotic efflux	6	15	27	6	12	12	104	32	90	159	245	104	84
tet(A)	tet(A)	3000165	major facilitator superfamily (MFS) antibiotic efflux pump	tetracycline antibiotic	antibiotic efflux	331	1573	1333	2314	2834	2175	4106	2707	3981	4951	3754	2275	3018
tet(B)	tet(B)	3000166	major facilitator superfamily (MFS) antibiotic efflux pump	tetracycline antibiotic	antibiotic efflux	3	78	79	71	89	33	226	28	155	272	228	81	267
tet(C)	tet(C)	3000167	major facilitator superfamily (MFS) antibiotic efflux pump	tetracycline antibiotic	antibiotic efflux	2159	3126	2649	4954	5644	2909	6182	5401	3117	5236	2930	1402	1039
tet(D)	tet(D)	3000168	major facilitator superfamily (MFS) antibiotic efflux pump	tetracycline antibiotic	antibiotic efflux	42	23	4	16	27	32	731	72	380	1822	1088	144	689
tet(E)	tet(E)	3000173	major facilitator superfamily (MFS) antibiotic efflux pump	tetracycline antibiotic	antibiotic efflux	24	894	575	1083	1473	157	4372	412	1049	1603	733	910	591
tet(G)	tet(G)	3000174	major facilitator superfamily (MFS) antibiotic efflux pump	tetracycline antibiotic	antibiotic efflux	173	228	214	361	434	368	387	665	470	625	502	210	529
tet(H)	tet(H)	3000175	major facilitator superfamily (MFS) antibiotic efflux pump	tetracycline antibiotic	antibiotic efflux	0	58	34	69	64	6	154	12	509	359	960	60	286
tet(J)	tet(J)	3000177	major facilitator superfamily (MFS) antibiotic efflux pump	tetracycline antibiotic	antibiotic efflux	6	4	2	2	2	20	18	8	2	11	6	10	10
tet(K)	tet(K)	3000178	major facilitator superfamily (MFS) antibiotic efflux pump	tetracycline antibiotic	antibiotic efflux	4	10	1	7	0	20	42	8	18	32	26	10	18
tet(L)	tet(L)	3000179	major facilitator superfamily (MFS) antibiotic efflux pump	tetracycline antibiotic	antibiotic efflux	15	58	61	50	67	20	79	14	18	25	29	350	24
tet(V)	tet(V)	3000181	major facilitator superfamily (MFS) antibiotic efflux pump	tetracycline antibiotic	antibiotic efflux	406	23	23	55	61	34	42	36	60	38	22	50	54
tet(Y)	tet(Y)	3000182	major facilitator superfamily (MFS) antibiotic efflux pump	tetracycline antibiotic	antibiotic efflux	16	65	41	39	39	1007	60	2978	23	3	45	11	27
tetA(46)	tetA(46)	3004032	ATP-binding cassette (ABC) antibiotic efflux pump	tetracycline antibiotic	antibiotic efflux	6	22	19	48	36	18	20	6	6	8	10	16	18
tetA(P)	tetA(P)	3000180	major facilitator superfamily (MFS) antibiotic efflux pump	tetracycline antibiotic	antibiotic efflux	16	137	84	123	95	79	28	4	51	1318	12	42	4
tetB(46)	tetB(46)	3004033	ATP-binding cassette (ABC) antibiotic efflux pump	tetracycline antibiotic	antibiotic efflux	24	49	48	134	180	18	36	16	4	12	36	8	72
tetR	tetR	3003479	major facilitator superfamily (MFS) antibiotic efflux pump	tetracycline antibiotic	antibiotic target alteration_ antibiotic efflux	0	44	26	46	43	11	154	19	117	173	208	58	171
TolC	TolC	3000237	ATP-binding cassette (ABC) antibiotic efflux pump_ major facilitator superfamily (MFS) antibiotic efflux pump_ resistance-nodulation-cell division (RND) antibiotic efflux pump	macrolide antibiotic_ fluoroquinolone antibiotic_ aminoglycoside antibiotic_ carbapenem_ cephalosporin_ glycylcycline_ cephamycin_ penam_ tetracycline antibiotic_ peptide antibiotic_ aminocoumarin antibiotic_ rifamycin antibiotic_ phenicol antibiotic_ penem_ disinfecting agents and antiseptics	antibiotic efflux	37	931	765	1255	1256	1094	5230	3670	4734	3541	7852	3338	10527
YojI	YojI	3003952	ATP-binding cassette (ABC) antibiotic efflux pump	peptide antibiotic	antibiotic efflux	87	740	648	956	1046	709	3738	2236	3397	2586	6136	2790	8825
